# Supplementary material for: Fine-scale population structure of Japanese Helicobacter pylori provides new anthropological and epidemiological insights
Source: Microb Genom. 2025 Jun 10;11(6):001419. doi: 10.1099/mgen.0.001419 (PMC12152251; doi:10.1099/mgen.0.001419)
Supplement: Uncited Supplementary Material 2. [file mgen-11-01419-s002.xlsx]

## Sheet: Table S1
S1 Table. 137 H. pylori strains sequenced in this study.
Strain name	Region	Disease	Accession	Databese
AH102	Japan (Aomori)	Gastritis	GCA_046622305.1	NCBI
AH116	Japan (Aomori)	Gastric cancer	GCA_046622345.1	NCBI
AH125	Japan (Aomori)	Gastric cancer	GCA_046622295.1	NCBI
AH142	Japan (Aomori)	Gastric cancer	GCA_046622245.1	NCBI
AH146	Japan (Aomori)	Gastric cancer	GCA_046622255.1	NCBI
AH160	Japan (Aomori)	Gastritis	GCA_046622205.1	NCBI
AH170	Japan (Aomori)	Gastritis	GCA_046622215.1	NCBI
AH176	Japan (Aomori)	Gastric cancer	GCA_046622175.1	NCBI
AH190	Japan (Aomori)	Gastric cancer	GCA_046622195.1	NCBI
AH228	Japan (Aomori)	Gastric cancer	GCA_046622155.1	NCBI
AH236	Japan (Aomori)	Gastritis	GCA_046622075.1	NCBI
AH264	Japan (Aomori)	Gastritis	GCA_046622105.1	NCBI
AH267	Japan (Aomori)	Gastric cancer	GCA_046622095.1	NCBI
AH278	Japan (Aomori)	Gastric cancer	GCA_046622085.1	NCBI
AH291	Japan (Aomori)	Gastric cancer	GCA_046622055.1	NCBI
AH340	Japan (Aomori)	Gastric cancer	GCA_046622005.1	NCBI
AH348	Japan (Aomori)	Gastric cancer	GCA_046621985.1	NCBI
AH376	Japan (Aomori)	Gastritis	GCA_046622025.1	NCBI
AH399	Japan (Aomori)	Gastritis	GCA_046621965.1	NCBI
AH42	Japan (Aomori)	Gastric cancer	GCA_046622395.1	NCBI
AH462	Japan (Aomori)	Gastritis	GCA_046621955.1	NCBI
AH51	Japan (Aomori)	Gastric cancer	GCA_046622315.1	NCBI
AH97	Japan (Aomori)	Gastric cancer	GCA_046622365.1	NCBI
oitc001	Japan (Oita)	-	GCA_046620405.1	NCBI
oitc002	Japan (Oita)	-	GCA_046620385.1	NCBI
oitc003	Japan (Oita)	-	GCA_046620355.1	NCBI
oitc004	Japan (Oita)	-	GCA_046620345.1	NCBI
oitc005	Japan (Oita)	-	GCA_046620325.1	NCBI
oitc006	Japan (Oita)	-	GCA_046620305.1	NCBI
oitc007	Japan (Oita)	-	GCA_046620285.1	NCBI
kgsh001	Japan (Kagoshima)	-	GCA_046621915.1	NCBI
kgsh002	Japan (Kagoshima)	-	GCA_046621905.1	NCBI
kgsh003	Japan (Kagoshima)	-	GCA_046621895.1	NCBI
kgsh004	Japan (Kagoshima)	-	GCA_046621855.1	NCBI
kgsh005	Japan (Kagoshima)	-	GCA_046621865.1	NCBI
kgsh006	Japan (Kagoshima)	-	GCA_046621835.1	NCBI
kgsh007	Japan (Kagoshima)	-	GCA_046621815.1	NCBI
kgsh008	Japan (Kagoshima)	-	GCA_046621775.1	NCBI
kgsh009	Japan (Kagoshima)	-	GCA_046621755.1	NCBI
kgsh010	Japan (Kagoshima)	-	GCA_046621735.1	NCBI
kgsh011	Japan (Kagoshima)	-	GCA_046621765.1	NCBI
kgsh012	Japan (Kagoshima)	-	GCA_046621675.1	NCBI
kgsh013	Japan (Kagoshima)	-	GCA_046621665.1	NCBI
kgsh014	Japan (Kagoshima)	-	GCA_046621635.1	NCBI
kgsh015	Japan (Kagoshima)	-	GCA_046621655.1	NCBI
kgsh016	Japan (Kagoshima)	-	GCA_046621645.1	NCBI
kgsh017	Japan (Kagoshima)	-	GCA_046621595.1	NCBI
kgsh018	Japan (Kagoshima)	-	GCA_046621615.1	NCBI
oki1391	Japan (main Okinawa Island)	Gastric ulcer	GCA_046619765.1	NCBI
oki1400	Japan (main Okinawa Island)	Gastric ulcer	GCA_046619805.1	NCBI
oki1412	Japan (main Okinawa Island)	Gastritis	GCA_046619745.1	NCBI
oki1418	Japan (main Okinawa Island)	Gastric ulcer	GCA_046619725.1	NCBI
oki1427	Japan (main Okinawa Island)	Gastric ulcer	GCA_046619665.1	NCBI
oki23001	Japan (main Okinawa Island)	-	GCA_046619705.1	NCBI
oki23002	Japan (main Okinawa Island)	-	GCA_046619645.1	NCBI
oki23003	Japan (main Okinawa Island)	-	GCA_046619685.1	NCBI
oki336	Japan (main Okinawa Island)	Gastric ulcer	GCA_046620265.1	NCBI
oki435	Japan (main Okinawa Island)	Gastric ulcer	GCA_046620245.1	NCBI
oki443	Japan (main Okinawa Island)	Gastric ulcer	GCA_046620205.1	NCBI
oki486	Japan (main Okinawa Island)	Gastritis	GCA_046620165.1	NCBI
oki508	Japan (main Okinawa Island)	Gastric ulcer	GCA_046620185.1	NCBI
oki526	Japan (main Okinawa Island)	Gastric ulcer	GCA_046620225.1	NCBI
oki802	Japan (main Okinawa Island)	Gastric cancer	GCA_046620145.1	NCBI
oki809	Japan (main Okinawa Island)	Gastric ulcer	GCA_046620105.1	NCBI
oki821	Japan (main Okinawa Island)	Gastric ulcer	GCA_046620125.1	NCBI
oki827	Japan (main Okinawa Island)	Duodenal ulcer_x001D_	GCA_046620085.1	NCBI
oki831	Japan (main Okinawa Island)	Duodenal ulcer_x001D_	GCA_046620065.1	NCBI
oki834	Japan (main Okinawa Island)	Gastric ulcer	GCA_046620045.1	NCBI
oki844	Japan (main Okinawa Island)	Duodenal ulcer	GCA_046620025.1	NCBI
oki861	Japan (main Okinawa Island)	Gastric cancer	GCA_046620005.1	NCBI
oki870	Japan (main Okinawa Island)	Gastric ulcer	GCA_046619985.1	NCBI
oki876	Japan (main Okinawa Island)	Gastric ulcer	GCA_046619945.1	NCBI
oki884	Japan (main Okinawa Island)	Gastric ulcer	GCA_046619965.1	NCBI
oki886	Japan (main Okinawa Island)	Duodenal ulcer	GCA_046619925.1	NCBI
oki887	Japan (main Okinawa Island)	Gastric ulcer, Duodenal ulcer	GCA_046619905.1	NCBI
oki890	Japan (main Okinawa Island)	Gastric ulcer	GCA_046619865.1	NCBI
oki897	Japan (main Okinawa Island)	Gastric ulcer	GCA_046619885.1	NCBI
oki900	Japan (main Okinawa Island)	Duodenal ulcer	GCA_046619845.1	NCBI
oki909	Japan (main Okinawa Island)	Duodenal ulcer	GCA_046619825.1	NCBI
oki913	Japan (main Okinawa Island)	Gastritis	GCA_046619785.1	NCBI
myk001	Japan (Miyako Island)	-	GCA_046620685.1	NCBI
myk002	Japan (Miyako Island)	-	GCA_046620705.1	NCBI
myk003	Japan (Miyako Island)	-	GCA_046620645.1	NCBI
myk004	Japan (Miyako Island)	-	GCA_046620565.1	NCBI
myk005	Japan (Miyako Island)	-	GCA_046620585.1	NCBI
myk006	Japan (Miyako Island)	-	GCA_046620625.1	NCBI
myk007	Japan (Miyako Island)	-	GCA_046620605.1	NCBI
myk008	Japan (Miyako Island)	-	GCA_046620545.1	NCBI
myk009	Japan (Miyako Island)	-	GCA_046620515.1	NCBI
myk010	Japan (Miyako Island)	-	GCA_046620505.1	NCBI
myk011	Japan (Miyako Island)	-	GCA_046620445.1	NCBI
myk013	Japan (Miyako Island)	-	GCA_046620465.1	NCBI
myk014	Japan (Miyako Island)	-	GCA_046620485.1	NCBI
myk015	Japan (Miyako Island)	-	GCA_046620425.1	NCBI
kor-c12	Korea	-	GCA_046621535.1	NCBI
kor-c20	Korea	-	GCA_046621575.1	NCBI
kor-c29	Korea	-	GCA_046621495.1	NCBI
kor-c301	Korea	-	GCA_046621395.1	NCBI
kor-c34	Korea	-	GCA_046621515.1	NCBI
kor-c42	Korea	-	GCA_046621465.1	NCBI
kor-c49	Korea	-	GCA_046621455.1	NCBI
kor-c5	Korea	-	GCA_046621545.1	NCBI
kor-c50	Korea	-	GCA_046621435.1	NCBI
kor-ca104	Korea	-	GCA_046620975.1	NCBI
kor-ca105old	Korea	-	GCA_046621025.1	NCBI
kor-ca11	Korea	-	GCA_046621325.1	NCBI
kor-ca16	Korea	-	GCA_046621375.1	NCBI
kor-ca20	Korea	-	GCA_046621355.1	NCBI
kor-ca205	Korea	-	GCA_046620935.1	NCBI
kor-ca23	Korea	-	GCA_046621295.1	NCBI
kor-ca25	Korea	-	GCA_046621315.1	NCBI
kor-ca26	Korea	-	GCA_046621225.1	NCBI
kor-ca3	Korea	-	GCA_046621415.1	NCBI
kor-ca34	Korea	-	GCA_046621215.1	NCBI
kor-ca37	Korea	-	GCA_046621195.1	NCBI
kor-ca38	Korea	-	GCA_046621235.1	NCBI
kor-ca45	Korea	-	GCA_046621245.1	NCBI
kor-ca51	Korea	-	GCA_046621175.1	NCBI
kor-ca63	Korea	-	GCA_046621155.1	NCBI
kor-ca73	Korea	-	GCA_046621125.1	NCBI
kor-ca76	Korea	-	GCA_046621085.1	NCBI
kor-ca79	Korea	-	GCA_046621065.1	NCBI
kor-ca83	Korea	-	GCA_046621045.1	NCBI
kor-ca91old	Korea	-	GCA_046621115.1	NCBI
kor-ca93old	Korea	-	GCA_046620995.1	NCBI
kor-d10	Korea	-	GCA_046620825.1	NCBI
kor-d11	Korea	-	GCA_046620885.1	NCBI
kor-d16	Korea	-	GCA_046620835.1	NCBI
kor-d2	Korea	-	GCA_046620955.1	NCBI
kor-d23	Korea	-	GCA_046620795.1	NCBI
kor-d59	Korea	-	GCA_046620785.1	NCBI
kor-d66	Korea	-	GCA_046620745.1	NCBI
kor-d77	Korea	-	GCA_046620765.1	NCBI
kor-d8	Korea	-	GCA_046620865.1	NCBI
kor-d9	Korea	-	GCA_046620905.1	NCBI
kor-n20	Korea	-	GCA_046620725.1	NCBI
kor-n94	Korea	-	GCA_046620665.1	NCBI
-; Information is not available.

## Sheet: Table S2
S2 Table. Publicly abailable H. pylori strains used in this study. (N=615)
Strain name	Country	Population	Acceccion	Database
908	France	hpAfrica1	GCA_000148665.1	NCBI
B41	France	hpAfrica1	GCA_003059505.1	NCBI
ES-54	Spain	hpAfrica1	GCA_014497405.1	NCBI
GAM103Bi	The Gambia	hpAfrica1	GCA_000344965.2	NCBI
GAM117Ai	The Gambia	hpAfrica1	GCA_000455765.1	NCBI
GAM244Ai	The Gambia	hpAfrica1	GCA_000345225.2	NCBI
Gambia9424	The Gambia	hpAfrica1	GCA_000185205.1	NCBI
J99	United States	hpAfrica1	GCA_000008785.1	NCBI
PeCan18	Peru	hpAfrica1	GCA_000277425.1	NCBI
SA158C	South Africa	hpAfrica1	GCA_000476695.1	NCBI
SA162C	South Africa	hpAfrica1	GCA_000475595.1	NCBI
SA216C	South Africa	hpAfrica1	GCA_000475635.1	NCBI
SA227C	South Africa	hpAfrica1	GCA_000604405.1	NCBI
SA45C	South Africa	hpAfrica1	GCA_000476975.1	NCBI
SA46C	South Africa	hpAfrica1	GCA_000475875.1	NCBI
K26A1	Angola	hpAfrica2	GCA_001653455.1	NCBI
SA144A	South Africa	hpAfrica2	GCA_000475715.1	NCBI
SA155C	South Africa	hpAfrica2	GCA_000475915.1	NCBI
SA166A	South Africa	hpAfrica2	GCA_000476255.1	NCBI
SA169C	South Africa	hpAfrica2	GCA_000475955.1	NCBI
SA172C	South Africa	hpAfrica2	GCA_000476815.1	NCBI
SA194C	South Africa	hpAfrica2	GCA_000475895.1	NCBI
SA233C	South Africa	hpAfrica2	GCA_000476615.1	NCBI
SA251C	South Africa	hpAfrica2	GCA_000476555.1	NCBI
SA253C	South Africa	hpAfrica2	GCA_000476475.1	NCBI
SA303C	South Africa	hpAfrica2	GCA_000476655.1	NCBI
SA36C	South Africa	hpAfrica2	GCA_000476995.1	NCBI
SouthAfrica20	South Africa	hpAfrica2	GCA_000590775.1	NCBI
SouthAfrica50	South Africa	hpAfrica2	GCA_000448525.1	NCBI
SouthAfrica7	South Africa	hpAfrica2	GCA_000185245.1	NCBI
FD662	Malaysia	hpAsia2	GCA_000296095.2	NCBI
India7	India	hpAsia2	GCA_000185185.1	NCBI
L7	India	hpAsia2	GCA_001653375.1	NCBI
Myanmar51	Myanmar	hpAsia2	HEL_BA2977AA	Enterobase
Myanmar52	Myanmar	hpAsia2	HEL_BA2973AA	Enterobase
NAK7	India	hpAsia2	GCA_000401295.1	NCBI
NP04	Nepal	hpAsia2	HEL_BA3017AA	Enterobase
NP05_107	Nepal	hpAsia2	HEL_BA3023AA	Enterobase
NP05_112	Nepal	hpAsia2	HEL_BA3024AA	Enterobase
NP05_121	Nepal	hpAsia2	HEL_BA3025AA	Enterobase
NP05_272	Nepal	hpAsia2	HEL_BA3028AA	Enterobase
NP05_278	Nepal	hpAsia2	HEL_BA3027AA	Enterobase
Santal49	India	hpAsia2	CP002983.1	NCBI
Yangon142	Myanmar	hpAsia2	HEL_BA3692AA	Enterobase
Yangon179	Myanmar	hpAsia2	HEL_BA3672AA	Enterobase
Kyoto57A	Japan (Kyoto)	hpAsia2	HEL_CA5908AA_AS	Enterobase
1152-04	Portugal	hpEurope	GCA_000802445.1	NCBI
207-99	Portugal	hpEurope	GCA_000802505.1	NCBI
22352	Colombia	hpEurope	GCA_002532625.1	NCBI
26695	UK	hpEurope	GCA_000307795.1	NCBI
33375	Belgium	hpEurope	GCA_024406045.1	NCBI
38185	Belgium	hpEurope	GCA_003059165.1	NCBI
B26	France	hpEurope	GCA_003059525.1	NCBI
B35	France	hpEurope	GCA_003059535.1	NCBI
ES-10	Spain	hpEurope	GCA_014498395.1	NCBI
ES-68	Spain	hpEurope	GCA_014498185.1	NCBI
G27	Italy	hpEurope	GCA_000021165.1	NCBI
HE-NC55-1	Sweden	hpEurope	GCA_003058585.1	NCBI
HPAG1	Sweden	hpEurope	GCA_000013245.1	NCBI
HUP-B14	Spain	hpEurope	GCA_000259235.1	NCBI
Lithuania75	Lithuania	hpEurope	GCA_000185225.1	NCBI
P12	Germany	hpEurope	GCA_000021465.1	NCBI
SW21C	United Kingdom	hpEurope	GCA_024411415.1	NCBI
OK144	Japan (main Okinwa Island)	hpEurope	HEL_CA6182AA_AS	Enterobase
OK317	Japan (main Okinwa Island)	hpEurope	HEL_CA6194AA_AS	Enterobase
oki1106	Japan (main Okinwa Island)	hpEurope	HEL_CA6203AA_AS	Enterobase
oki116	Japan (main Okinwa Island)	hpEurope	HEL_CA6206AA_AS	Enterobase
oki1342	Japan (main Okinwa Island)	hpEurope	HEL_CA6207AA_AS	Enterobase
oki1413	Japan (main Okinwa Island)	hpEurope	HEL_CA6202AA_AS	Enterobase
oki290	Japan (main Okinwa Island)	hpEurope	HEL_CA6221AA_AS	Enterobase
oki326	Japan (main Okinwa Island)	hpEurope	HEL_CA6218AA_AS	Enterobase
oki385	Japan (main Okinwa Island)	hpEurope	HEL_CA6224AA_AS	Enterobase
oki416	Japan (main Okinwa Island)	hpEurope	HEL_CA6232AA_AS	Enterobase
oki421	Japan (main Okinwa Island)	hpEurope	HEL_CA6231AA_AS	Enterobase
oki439	Japan (main Okinwa Island)	hpEurope	GCA_013181605.1	NCBI
ETH09	Ethiopia	hpNEAfrica	HEL_AA2422AA	Enterobase
HP01234	Somalia	hpNEAfrica	GCA_003638595.1	NCBI
HP07036	Somalia	hpNEAfrica	GCA_003637875.1	NCBI
HP08058	Sudan	hpNEAfrica	GCA_003637835.1	NCBI
HP08061	Ethiopia	hpNEAfrica	GCA_003638135.1	NCBI
HP08074	Ethiopia	hpNEAfrica	GCA_003637775.1	NCBI
HP11049	Sudan	hpNEAfrica	GCA_003638045.1	NCBI
HP13005	Sudan	hpNEAfrica	GCA_003637415.1	NCBI
HP13050	Sudan	hpNEAfrica	GCA_003637115.1	NCBI
HP13068	Ethiopia	hpNEAfrica	GCA_003636985.1	NCBI
HP15005	Eritrea	hpNEAfrica	GCA_003636165.1	NCBI
HP98317	North Africa	hpNEAfrica	GCA_003635735.1	NCBI
HP98490	Ethiopia	hpNEAfrica	GCA_003636385.1	NCBI
HP99255	Eritrea	hpNEAfrica	GCA_003635705.1	NCBI
NIGH2494	Nigeria	hpNEAfrica	HEL_AA1182AA	Enterobase
SOM3506	Somalia	hpNEAfrica	HEL_AA2536AA	Enterobase
su2	Sudan	hpNEAfrica	HEL_AA7286AA	Enterobase
altai11	Russia	hpNorthAsia	HEL_AA2519AA	Enterobase
BURYAT14	Russia	hpNorthAsia	HEL_AA3183AA	Enterobase
BURYAT27	Russia	hpNorthAsia	HEL_AA3181AA	Enterobase
BURYAT49	Russia	hpNorthAsia	HEL_AA2547AA	Enterobase
BURYAT9	Russia	hpNorthAsia	HEL_AA2523AA	Enterobase
Even14	Russia	hpNorthAsia	HEL_AA3029AA	Enterobase
Evenky01	Russia	hpNorthAsia	HEL_AA3037AA	Enterobase
Evenky65	Russia	hpNorthAsia	HEL_AA3133AA	Enterobase
Evenky73	Russia	hpNorthAsia	HEL_AA3164AA	Enterobase
Keto18	Russia	hpNorthAsia	HEL_AA3155AA	Enterobase
Khanty04	Russia	hpNorthAsia	HEL_AA3187AA	Enterobase
mong44	Mongolia	hpNorthAsia	HEL_AA2391AA	Enterobase
mong49	Mongolia	hpNorthAsia	HEL_AA2533AA	Enterobase
Nanai30	Russia	hpNorthAsia	HEL_AA3125AA	Enterobase
Nanai40	Russia	hpNorthAsia	HEL_AA3123AA	Enterobase
Sakhalin60	Russia	hpNorthAsia	HEL_AA3020AA	Enterobase
TUVAB18a	Russia	hpNorthAsia	HEL_AA2431AA	Enterobase
Tuvac46	Russia	hpNorthAsia	HEL_AA3051A	Enterobase
yak97	Russia	hpNorthAsia	HEL_AA2423AA	Enterobase
oki102	Japan (main Okinwa Island)	hpRyukyu	GCA_000600045.1	NCBI
oki112	Japan (main Okinwa Island)	hpRyukyu	GCA_000600085.1	NCBI
oki422	Japan (main Okinwa Island)	hpRyukyu	GCA_000600165.1	NCBI
oki898	Japan (main Okinwa Island)	hpRyukyu	GCA_000600225.1	NCBI
ausabrJ05	Australia	hpSahul	GCA_001653435.1	NCBI
HP99440	Australia	hpSahul	GCA_008304565.1	NCBI
HPAS23	Australia	hpSahul	GCA_008304385.1	NCBI
HpGP-IDN-011	Indonesia	hpSahul	CP078870.1	NCBI
HPJ023	Australia	hpSahul	GCA_008304575.1	NCBI
HPJ071	Australia	hpSahul	GCA_008304245.1	NCBI
HPJ148	Australia	hpSahul	GCA_008304195.1	NCBI
HPJ156	Australia	hpSahul	GCA_008304175.1	NCBI
Neuguinea12	Papua New Guinea	hpSahul	HEL_AA3055AA	Enterobase
Neuguinea25	Papua New Guinea	hpSahul	HEL_AA3126AA	Enterobase
Neuguinea51	Papua New Guinea	hpSahul	HEL_AA3060AA	Enterobase
Neuguinea56	Papua New Guinea	hpSahul	HEL_AA3176AA	Enterobase
Neuguinea66	Papua New Guinea	hpSahul	HEL_AA3168AA	Enterobase
Neuguinea78	Papua New Guinea	hpSahul	HEL_AA3146AA	Enterobase
PNG84A	Papua New Guinea	hpSahul	GCA_001653475.1	NCBI
CA2	Japan (Hokkaido)	hspEAsia	GCA_009690965.1	NCBI
AH105	Japan (Aomori)	hspEAsia	HEL_CA3126AA_AS	Enterobase
AH113	Japan (Aomori)	hspEAsia	HEL_CA3136AA_AS	Enterobase
AH119	Japan (Aomori)	hspEAsia	HEL_CA3128AA_AS	Enterobase
AH126	Japan (Aomori)	hspEAsia	HEL_CA3142AA_AS	Enterobase
AH130	Japan (Aomori)	hspEAsia	HEL_CA3172AA_AS	Enterobase
AH140(AH534)	Japan (Aomori)	hspEAsia	HEL_CA3157AA_AS	Enterobase
AH168	Japan (Aomori)	hspEAsia	HEL_CA3121AA_AS	Enterobase
AH178	Japan (Aomori)	hspEAsia	HEL_CA3138AA_AS	Enterobase
AH185	Japan (Aomori)	hspEAsia	HEL_CA3168AA_AS	Enterobase
AH20	Japan (Aomori)	hspEAsia	HEL_CA3127AA_AS	Enterobase
AH201	Japan (Aomori)	hspEAsia	HEL_CA3129AA_AS	Enterobase
AH203	Japan (Aomori)	hspEAsia	HEL_CA3146AA_AS	Enterobase
AH205	Japan (Aomori)	hspEAsia	HEL_CA3139AA_AS	Enterobase
AH207	Japan (Aomori)	hspEAsia	HEL_CA3132AA_AS	Enterobase
AH209	Japan (Aomori)	hspEAsia	HEL_CA3134AA_AS	Enterobase
AH212	Japan (Aomori)	hspEAsia	HEL_CA3144AA_AS	Enterobase
AH221	Japan (Aomori)	hspEAsia	HEL_CA3217AA_AS	Enterobase
AH226	Japan (Aomori)	hspEAsia	HEL_CA3167AA_AS	Enterobase
AH231	Japan (Aomori)	hspEAsia	HEL_CA3198AA_AS	Enterobase
AH238	Japan (Aomori)	hspEAsia	HEL_CA3190AA_AS	Enterobase
AH246	Japan (Aomori)	hspEAsia	HEL_CA3160AA_AS	Enterobase
AH249	Japan (Aomori)	hspEAsia	HEL_CA3151AA_AS	Enterobase
AH251	Japan (Aomori)	hspEAsia	HEL_CA3188AA_AS	Enterobase
AH254	Japan (Aomori)	hspEAsia	HEL_CA3162AA_AS	Enterobase
AH259	Japan (Aomori)	hspEAsia	HEL_CA3164AA_AS	Enterobase
AH269	Japan (Aomori)	hspEAsia	HEL_CA3184AA_AS	Enterobase
AH271	Japan (Aomori)	hspEAsia	HEL_CA3174AA_AS	Enterobase
AH275	Japan (Aomori)	hspEAsia	HEL_CA3185AA_AS	Enterobase
AH277	Japan (Aomori)	hspEAsia	HEL_CA3207AA_AS	Enterobase
AH280	Japan (Aomori)	hspEAsia	HEL_CA3163AA_AS	Enterobase
AH283	Japan (Aomori)	hspEAsia	HEL_CA3211AA_AS	Enterobase
AH315	Japan (Aomori)	hspEAsia	HEL_CA3176AA_AS	Enterobase
AH323	Japan (Aomori)	hspEAsia	HEL_CA3150AA_AS	Enterobase
AH343	Japan (Aomori)	hspEAsia	HEL_CA3152AA_AS	Enterobase
AH359	Japan (Aomori)	hspEAsia	HEL_CA3192AA_AS	Enterobase
AH362	Japan (Aomori)	hspEAsia	HEL_CA3178AA_AS	Enterobase
AH369	Japan (Aomori)	hspEAsia	HEL_CA3202AA_AS	Enterobase
AH383	Japan (Aomori)	hspEAsia	HEL_CA3154AA_AS	Enterobase
AH396	Japan (Aomori)	hspEAsia	HEL_CA3181AA_AS	Enterobase
AH402	Japan (Aomori)	hspEAsia	HEL_CA3133AA_AS	Enterobase
AH408	Japan (Aomori)	hspEAsia	HEL_CA3194AA_AS	Enterobase
AH414	Japan (Aomori)	hspEAsia	HEL_CA3156AA_AS	Enterobase
AH416	Japan (Aomori)	hspEAsia	HEL_CA3195AA_AS	Enterobase
AH420	Japan (Aomori)	hspEAsia	HEL_CA3165AA_AS	Enterobase
AH439	Japan (Aomori)	hspEAsia	HEL_CA3200AA_AS	Enterobase
AH443	Japan (Aomori)	hspEAsia	HEL_CA3208AA_AS	Enterobase
AH445	Japan (Aomori)	hspEAsia	HEL_CA3145AA_AS	Enterobase
AH447	Japan (Aomori)	hspEAsia	HEL_CA3149AA_AS	Enterobase
AH451	Japan (Aomori)	hspEAsia	HEL_CA3171AA_AS	Enterobase
AH456	Japan (Aomori)	hspEAsia	HEL_CA3148AA_AS	Enterobase
AH67	Japan (Aomori)	hspEAsia	HEL_CA3153AA_AS	Enterobase
AH70	Japan (Aomori)	hspEAsia	HEL_CA3203AA_AS	Enterobase
AH86	Japan (Aomori)	hspEAsia	HEL_CA3140AA_AS	Enterobase
F13	Japan (Fukui)	hspEAsia	GCA_002357435.1	NCBI
F17	Japan (Fukui)	hspEAsia	GCA_002357455.1	NCBI
F18	Japan (Fukui)	hspEAsia	GCA_002357475.1	NCBI
F20	Japan (Fukui)	hspEAsia	GCA_002357515.1	NCBI
F209	Japan (Fukui)	hspEAsia	GCA_002357495.1	NCBI
F21	Japan (Fukui)	hspEAsia	GCA_002357575.1	NCBI
F210	Japan (Fukui)	hspEAsia	GCA_002357535.1	NCBI
F211	Japan (Fukui)	hspEAsia	GCA_002357555.1	NCBI
F23	Japan (Fukui)	hspEAsia	GCA_002357595.1	NCBI
F24	Japan (Fukui)	hspEAsia	GCA_002357615.1	NCBI
F28	Japan (Fukui)	hspEAsia	GCA_002357335.1	NCBI
F38	Japan (Fukui)	hspEAsia	GCA_002357355.1	NCBI
F51	Japan (Fukui)	hspEAsia	GCA_002357395.1	NCBI
F55	Japan (Fukui)	hspEAsia	GCA_002357635.1	NCBI
F63	Japan (Fukui)	hspEAsia	GCA_002357375.1	NCBI
F67	Japan (Fukui)	hspEAsia	GCA_002357655.1	NCBI
F70	Japan (Fukui)	hspEAsia	GCA_002357675.1	NCBI
F72	Japan (Fukui)	hspEAsia	GCA_002357695.1	NCBI
F75	Japan (Fukui)	hspEAsia	GCA_002357715.1	NCBI
F78	Japan (Fukui)	hspEAsia	GCA_002357415.1	NCBI
F90	Japan (Fukui)	hspEAsia	GCA_002357735.1	NCBI
F94	Japan (Fukui)	hspEAsia	GCA_002357755.1	NCBI
MKF10	Japan (Fukui)	hspEAsia	GCA_002357775.1	NCBI
MKF3	Japan (Fukui)	hspEAsia	GCA_002357795.1	NCBI
MKF8	Japan (Fukui)	hspEAsia	GCA_002357815.1	NCBI
MKM5	Japan (Fukui)	hspEAsia	GCA_002357315.1	NCBI
MKM6	Japan (Fukui)	hspEAsia	GCA_002357855.1	NCBI
Kyoto101A	Japan (Kyoto)	hspEAsia	HEL_CA5890AA_AS	Enterobase
Kyoto123A	Japan (Kyoto)	hspEAsia	HEL_CA5873AA_AS	Enterobase
Kyoto127A	Japan (Kyoto)	hspEAsia	HEL_CA5847AA_AS	Enterobase
Kyoto142A	Japan (Kyoto)	hspEAsia	HEL_CA5863AA_AS	Enterobase
Kyoto148B	Japan (Kyoto)	hspEAsia	HEL_CA5896AA_AS	Enterobase
Kyoto169A	Japan (Kyoto)	hspEAsia	HEL_CA5862AA_AS	Enterobase
Kyoto1A	Japan (Kyoto)	hspEAsia	HEL_CA5867AA_AS	Enterobase
Kyoto204A	Japan (Kyoto)	hspEAsia	HEL_CA5871AA_AS	Enterobase
Kyoto22A	Japan (Kyoto)	hspEAsia	HEL_CA5915AA_AS	Enterobase
Kyoto25A	Japan (Kyoto)	hspEAsia	HEL_CA5895AA_AS	Enterobase
Kyoto28A	Japan (Kyoto)	hspEAsia	HEL_CA5874AA_AS	Enterobase
Kyoto30A	Japan (Kyoto)	hspEAsia	HEL_CA5849AA_AS	Enterobase
Kyoto34B	Japan (Kyoto)	hspEAsia	HEL_CA5872AA_AS	Enterobase
Kyoto41A	Japan (Kyoto)	hspEAsia	HEL_CA5834AA_AS	Enterobase
Kyoto44A	Japan (Kyoto)	hspEAsia	HEL_CA5918AA_AS	Enterobase
Kyoto46A	Japan (Kyoto)	hspEAsia	HEL_CA5841AA_AS	Enterobase
Kyoto47B	Japan (Kyoto)	hspEAsia	HEL_CA5838AA_AS	Enterobase
Kyoto48A	Japan (Kyoto)	hspEAsia	HEL_CA5845AA_AS	Enterobase
Kyoto4A	Japan (Kyoto)	hspEAsia	HEL_CA6862AA_AS	Enterobase
Kyoto51B	Japan (Kyoto)	hspEAsia	HEL_CA5894AA_AS	Enterobase
Kyoto55A	Japan (Kyoto)	hspEAsia	HEL_CA5884AA_AS	Enterobase
Kyoto59B	Japan (Kyoto)	hspEAsia	HEL_CA5914AA_AS	Enterobase
Kyoto62A	Japan (Kyoto)	hspEAsia	HEL_CA5852AA_AS	Enterobase
Kyoto67A	Japan (Kyoto)	hspEAsia	HEL_CA5861AA_AS	Enterobase
Kyoto68B	Japan (Kyoto)	hspEAsia	HEL_CA5917AA_AS	Enterobase
Kyoto72B	Japan (Kyoto)	hspEAsia	HEL_CA5905AA_AS	Enterobase
Kyoto74B	Japan (Kyoto)	hspEAsia	HEL_CA5889AA_AS	Enterobase
Kyoto80A	Japan (Kyoto)	hspEAsia	HEL_CA5851AA_AS	Enterobase
Kyoto84A	Japan (Kyoto)	hspEAsia	HEL_CA5857AA_AS	Enterobase
Kyoto89A	Japan (Kyoto)	hspEAsia	HEL_CA5913AA_AS	Enterobase
Kyoto90A	Japan (Kyoto)	hspEAsia	HEL_CA5865AA_AS	Enterobase
Kyoto91A	Japan (Kyoto)	hspEAsia	HEL_CA5880AA_AS	Enterobase
Kyoto95A	Japan (Kyoto)	hspEAsia	HEL_CA5840AA_AS	Enterobase
Kyoto96A	Japan (Kyoto)	hspEAsia	HEL_CA5899AA_AS	Enterobase
Kyoto98A	Japan (Kyoto)	hspEAsia	HEL_CA5901AA_AS	Enterobase
Kyoto9B	Japan (Kyoto)	hspEAsia	HEL_CA5898AA_AS	Enterobase
oi00-11	Japan (Oita)	hspEAsia	GCA_018328585.1	NCBI
oi00-183	Japan (Oita)	hspEAsia	GCA_018328605.1	NCBI
oi00-229	Japan (Oita)	hspEAsia	GCA_018328625.1	NCBI
oi00-467	Japan (Oita)	hspEAsia	GCA_018328645.1	NCBI
oi00-479	Japan (Oita)	hspEAsia	GCA_018328665.1	NCBI
oi00-504	Japan (Oita)	hspEAsia	GCA_018328085.1	NCBI
oi00-540	Japan (Oita)	hspEAsia	GCA_018328685.1	NCBI
oi01-124	Japan (Oita)	hspEAsia	GCA_018328705.1	NCBI
oi01-221	Japan (Oita)	hspEAsia	GCA_018328725.1	NCBI
oi01-321	Japan (Oita)	hspEAsia	GCA_018328745.1	NCBI
oi01-327	Japan (Oita)	hspEAsia	GCA_018328765.1	NCBI
oi01-395	Japan (Oita)	hspEAsia	GCA_018328205.1	NCBI
oi01-401	Japan (Oita)	hspEAsia	GCA_018328225.1	NCBI
oi01-455	Japan (Oita)	hspEAsia	GCA_018328785.1	NCBI
oi01-565	Japan (Oita)	hspEAsia	GCA_018328825.1	NCBI
oi01-577	Japan (Oita)	hspEAsia	GCA_018328245.1	NCBI
oi01-615	Japan (Oita)	hspEAsia	GCA_018328845.1	NCBI
oi02-160	Japan (Oita)	hspEAsia	GCA_018328265.1	NCBI
oi02-382	Japan (Oita)	hspEAsia	GCA_018328285.1	NCBI
oi02-443	Japan (Oita)	hspEAsia	GCA_018328865.1	NCBI
oi02-543	Japan (Oita)	hspEAsia	GCA_018328885.1	NCBI
oi02-844	Japan (Oita)	hspEAsia	GCA_018328305.1	NCBI
oi03-149	Japan (Oita)	hspEAsia	GCA_018328905.1	NCBI
oi03-163	Japan (Oita)	hspEAsia	GCA_018328925.1	NCBI
oi03-617	Japan (Oita)	hspEAsia	GCA_018328945.1	NCBI
oi03-78	Japan (Oita)	hspEAsia	GCA_018328965.1	NCBI
oi04-287	Japan (Oita)	hspEAsia	GCA_018328325.1	NCBI
oi04-507	Japan (Oita)	hspEAsia	GCA_018328345.1	NCBI
oi05-108	Japan (Oita)	hspEAsia	GCA_018328365.1	NCBI
oi05-163	Japan (Oita)	hspEAsia	GCA_018328985.1	NCBI
oi05-243	Japan (Oita)	hspEAsia	GCA_018329005.1	NCBI
oi05-343	Japan (Oita)	hspEAsia	GCA_018329025.1	NCBI
oi05-368	Japan (Oita)	hspEAsia	GCA_018328385.1	NCBI
oi05-383	Japan (Oita)	hspEAsia	GCA_018328405.1	NCBI
oi05-393	Japan (Oita)	hspEAsia	GCA_018329045.1	NCBI
oi05-449	Japan (Oita)	hspEAsia	GCA_018329065.1	NCBI
oi05-53	Japan (Oita)	hspEAsia	GCA_018329085.1	NCBI
oi05-619	Japan (Oita)	hspEAsia	GCA_018329105.1	NCBI
oi05-626	Japan (Oita)	hspEAsia	GCA_018328425.1	NCBI
oi05-710	Japan (Oita)	hspEAsia	GCA_018329125.1	NCBI
oi06-527	Japan (Oita)	hspEAsia	GCA_018329145.1	NCBI
oi06-555	Japan (Oita)	hspEAsia	GCA_018329165.1	NCBI
oi06-621	Japan (Oita)	hspEAsia	GCA_018329185.1	NCBI
oi06-627	Japan (Oita)	hspEAsia	GCA_018329205.1	NCBI
oi07-118	Japan (Oita)	hspEAsia	GCA_018329225.1	NCBI
oi07-238	Japan (Oita)	hspEAsia	GCA_018328445.1	NCBI
oi07-29	Japan (Oita)	hspEAsia	GCA_018329245.1	NCBI
oi07-319	Japan (Oita)	hspEAsia	GCA_018329265.1	NCBI
oi08-189	Japan (Oita)	hspEAsia	GCA_018329285.1	NCBI
oi08-285	Japan (Oita)	hspEAsia	GCA_018329305.1	NCBI
oi08-329	Japan (Oita)	hspEAsia	GCA_018329325.1	NCBI
oi08-361	Japan (Oita)	hspEAsia	GCA_018329345.1	NCBI
oi08-423	Japan (Oita)	hspEAsia	GCA_018329365.1	NCBI
oi09-329	Japan (Oita)	hspEAsia	GCA_018328465.1	NCBI
oi10-217	Japan (Oita)	hspEAsia	GCA_018328485.1	NCBI
oi10-345	Japan (Oita)	hspEAsia	GCA_018328505.1	NCBI
oi10-439	Japan (Oita)	hspEAsia	GCA_018328525.1	NCBI
oi10-447	Japan (Oita)	hspEAsia	GCA_018327925.1	NCBI
oi11-37	Japan (Oita)	hspEAsia	GCA_018329385.1	NCBI
oi11-45	Japan (Oita)	hspEAsia	GCA_018329405.1	NCBI
oi12-19	Japan (Oita)	hspEAsia	GCA_018328545.1	NCBI
oi12-62	Japan (Oita)	hspEAsia	GCA_018328565.1	NCBI
oki101	Japan (main Okinwa Island)	hspEAsia	HEL_CA6197AA_AS	Enterobase
oki108	Japan (main Okinwa Island)	hspEAsia	HEL_CA6198AA_AS	Enterobase
oki114	Japan (main Okinwa Island)	hspEAsia	HEL_CA6201AA_AS	Enterobase
oki143	Japan (main Okinwa Island)	hspEAsia	HEL_CA6209AA_AS	Enterobase
oki149	Japan (main Okinwa Island)	hspEAsia	HEL_CA6210AA_AS	Enterobase
oki156	Japan (main Okinwa Island)	hspEAsia	HEL_CA6211AA_AS	Enterobase
oki164	Japan (main Okinwa Island)	hspEAsia	HEL_CA6212AA_AS	Enterobase
oki2	Japan (main Okinwa Island)	hspEAsia	HEL_CA6776AA_AS	Enterobase
oki200	Japan (main Okinwa Island)	hspEAsia	HEL_CA6747AA_AS	Enterobase
oki25	Japan (main Okinwa Island)	hspEAsia	HEL_CA6214AA_AS	Enterobase
oki265	Japan (main Okinwa Island)	hspEAsia	HEL_CA6213AA_AS	Enterobase
oki272	Japan (main Okinwa Island)	hspEAsia	HEL_CA6216AA_AS	Enterobase
oki286	Japan (main Okinwa Island)	hspEAsia	HEL_CA6219AA_AS	Enterobase
oki288	Japan (main Okinwa Island)	hspEAsia	HEL_CA6220AA_AS	Enterobase
oki298	Japan (main Okinwa Island)	hspEAsia	HEL_CA6217AA_AS	Enterobase
oki352	Japan (main Okinwa Island)	hspEAsia	HEL_CA6222AA_AS	Enterobase
oki386	Japan (main Okinwa Island)	hspEAsia	HEL_CA6223AA_AS	Enterobase
oki388	Japan (main Okinwa Island)	hspEAsia	HEL_CA6225AA_AS	Enterobase
oki390	Japan (main Okinwa Island)	hspEAsia	HEL_CA6228AA_AS	Enterobase
oki407	Japan (main Okinwa Island)	hspEAsia	HEL_CA6226AA_AS	Enterobase
oki423	Japan (main Okinwa Island)	hspEAsia	HEL_CA6229AA_AS	Enterobase
oki424	Japan (main Okinwa Island)	hspEAsia	HEL_CA6227AA_AS	Enterobase
oki52	Japan (main Okinwa Island)	hspEAsia	HEL_CA6238AA_AS	Enterobase
oki61	Japan (main Okinwa Island)	hspEAsia	HEL_CA6236AA_AS	Enterobase
oki672	Japan (main Okinwa Island)	hspEAsia	HEL_CA6230AA_AS	Enterobase
oki674	Japan (main Okinwa Island)	hspEAsia	HEL_CA6233AA_AS	Enterobase
oki684	Japan (main Okinwa Island)	hspEAsia	HEL_CA6235AA_AS	Enterobase
oki760	Japan (main Okinwa Island)	hspEAsia	HEL_CA6243AA_AS	Enterobase
oki772	Japan (main Okinwa Island)	hspEAsia	HEL_CA6234AA_AS	Enterobase
oki779	Japan (main Okinwa Island)	hspEAsia	HEL_CA6237AA_AS	Enterobase
oki783	Japan (main Okinwa Island)	hspEAsia	HEL_CA6239AA_AS	Enterobase
oki81	Japan (main Okinwa Island)	hspEAsia	HEL_CA6246AA_AS	Enterobase
oki86	Japan (main Okinwa Island)	hspEAsia	HEL_CA6240AA_AS	Enterobase
oki891	Japan (main Okinwa Island)	hspEAsia	GCA_013183985.1	NCBI
oki1420	Japan (main Okinwa Island)	hspEAsia	GCA_013181635.1	NCBI
M3021	China	hspEAsia-sg1 (Southwest China)	GCA_019673935.1	NCBI
M3022	China	hspEAsia-sg1 (Southwest China)	GCA_019673895.1	NCBI
M3029	China	hspEAsia-sg1 (Southwest China)	GCA_019673905.1	NCBI
M401	China	hspEAsia-sg1 (Southwest China)	GCA_019673875.1	NCBI
M523	China	hspEAsia-sg1 (Southwest China)	GCA_019673855.1	NCBI
M588	China	hspEAsia-sg1 (Southwest China)	GCA_019673815.1	NCBI
M628	China	hspEAsia-sg1 (Southwest China)	GCA_019673825.1	NCBI
M670	China	hspEAsia-sg1 (Southwest China)	GCA_019673795.1	NCBI
M712	China	hspEAsia-sg1 (Southwest China)	GCA_019673775.1	NCBI
M736	China	hspEAsia-sg1 (Southwest China)	GCA_019673725.1	NCBI
P162	China	hspEAsia-sg1 (Southwest China)	GCA_019672435.1	NCBI
P164	China	hspEAsia-sg1 (Southwest China)	GCA_019672395.1	NCBI
P200	China	hspEAsia-sg1 (Southwest China)	GCA_019672415.1	NCBI
XZ274	China	hspEAsia-sg1 (Southwest China)	GCA_000262655.1	NCBI
YN-M12	China	hspEAsia-sg1 (Southwest China)	GCA_019672035.1	NCBI
YN-M1233	China	hspEAsia-sg1 (Southwest China)	GCA_019671985.1	NCBI
YN-M1466	China	hspEAsia-sg1 (Southwest China)	GCA_019671975.1	NCBI
YN-M1575	China	hspEAsia-sg1 (Southwest China)	GCA_019311485.1	NCBI
YN-M1579	China	hspEAsia-sg1 (Southwest China)	GCA_019671915.1	NCBI
YN-M21	China	hspEAsia-sg1 (Southwest China)	GCA_019671895.1	NCBI
YN-M242	China	hspEAsia-sg1 (Southwest China)	GCA_019671875.1	NCBI
YN-M247	China	hspEAsia-sg1 (Southwest China)	GCA_019671825.1	NCBI
YN-M264	China	hspEAsia-sg1 (Southwest China)	GCA_019671855.1	NCBI
YN-M284	China	hspEAsia-sg1 (Southwest China)	GCA_019671815.1	NCBI
YN-M319	China	hspEAsia-sg1 (Southwest China)	GCA_019671775.1	NCBI
YN-M346	China	hspEAsia-sg1 (Southwest China)	GCA_019671735.1	NCBI
YN-P1268	China	hspEAsia-sg1 (Southwest China)	GCA_019671715.1	NCBI
YN-P1327	China	hspEAsia-sg1 (Southwest China)	GCA_019671695.1	NCBI
YN-P1467	China	hspEAsia-sg1 (Southwest China)	GCA_019671675.1	NCBI
YN-P1470	China	hspEAsia-sg1 (Southwest China)	GCA_019671635.1	NCBI
YN-P1489	China	hspEAsia-sg1 (Southwest China)	GCA_019671595.1	NCBI
YN-P160	China	hspEAsia-sg1 (Southwest China)	GCA_019671575.1	NCBI
YN-P173	China	hspEAsia-sg1 (Southwest China)	GCA_019671545.1	NCBI
YN-P205	China	hspEAsia-sg1 (Southwest China)	GCA_019671485.1	NCBI
YN1-91	China	hspEAsia-sg1 (Southwest China)	GCA_000740095.1	NCBI
YN4-84	China	hspEAsia-sg1 (Southwest China)	GCA_000740115.1	NCBI
YNYX3	China	hspEAsia-sg1 (Southwest China)	GCA_019671445.1	NCBI
YNYX8	China	hspEAsia-sg1 (Southwest China)	GCA_019671255.1	NCBI
YNYX85	China	hspEAsia-sg1 (Southwest China)	GCA_019671225.1	NCBI
YNYX91	China	hspEAsia-sg1 (Southwest China)	GCA_019671205.1	NCBI
K29	Japan (Hokkaido)	hspEAsia-sg2 (Southeast China)	HEL_AA0201AA_AS	Enterobase
CPY1662	Japan (Yamaguchi)	hspEAsia-sg2 (Southeast China)	GCA_000349505.1	NCBI
CPY1962	Japan (Yamaguchi)	hspEAsia-sg2 (Southeast China)	GCA_000275185.1	NCBI
oi01-314	Japan (Oita)	hspEAsia-sg2 (Southeast China)	GCA_019672835.1	NCBI
oi10-358	Japan (Oita)	hspEAsia-sg2 (Southeast China)	GCA_019672575.1	NCBI
oi13-330	Japan (Oita)	hspEAsia-sg2 (Southeast China)	GCA_019311465.1	NCBI
OK206	Japan (main Okinwa Island)	hspEAsia-sg2 (Southeast China)	HEL_CA6185AA_AS	Enterobase
OK304	Japan (main Okinwa Island)	hspEAsia-sg2 (Southeast China)	HEL_CA6191AA_AS	Enterobase
OK314	Japan (main Okinwa Island)	hspEAsia-sg2 (Southeast China)	HEL_CA6190AA_AS	Enterobase
FJ-A153A	China	hspEAsia-sg2 (Southeast China)	GCA_019676905.1	NCBI
FJ-A252A	China	hspEAsia-sg2 (Southeast China)	GCA_019676895.1	NCBI
FJ-A259A	China	hspEAsia-sg2 (Southeast China)	GCA_019676875.1	NCBI
FJ-A444B	China	hspEAsia-sg2 (Southeast China)	GCA_019676815.1	NCBI
FJ-A555A	China	hspEAsia-sg2 (Southeast China)	GCA_019676745.1	NCBI
FJ-B0001A	China	hspEAsia-sg2 (Southeast China)	GCA_019676695.1	NCBI
FJ-B17A	China	hspEAsia-sg2 (Southeast China)	GCA_019676595.1	NCBI
FJ-B42A	China	hspEAsia-sg2 (Southeast China)	GCA_019676645.1	NCBI
FJ-B57A	China	hspEAsia-sg2 (Southeast China)	GCA_019676555.1	NCBI
FJ-B71A	China	hspEAsia-sg2 (Southeast China)	GCA_019676625.1	NCBI
FJ-E330B	China	hspEAsia-sg2 (Southeast China)	GCA_019676455.1	NCBI
FJ-E555A	China	hspEAsia-sg2 (Southeast China)	GCA_019676365.1	NCBI
FJ-F114A	China	hspEAsia-sg2 (Southeast China)	GCA_019676335.1	NCBI
FJ-F11A	China	hspEAsia-sg2 (Southeast China)	GCA_019676255.1	NCBI
FJ-F222A	China	hspEAsia-sg2 (Southeast China)	GCA_019676195.1	NCBI
FJ-F223B	China	hspEAsia-sg2 (Southeast China)	GCA_019676155.1	NCBI
FJ-F39A	China	hspEAsia-sg2 (Southeast China)	GCA_019675955.1	NCBI
FJ-H107A	China	hspEAsia-sg2 (Southeast China)	GCA_019675795.1	NCBI
FJ-H122A	China	hspEAsia-sg2 (Southeast China)	GCA_019675725.1	NCBI
FJ-H125A	China	hspEAsia-sg2 (Southeast China)	GCA_019675715.1	NCBI
FJ-H134B	China	hspEAsia-sg2 (Southeast China)	GCA_019311685.1	NCBI
FJ-H137B	China	hspEAsia-sg2 (Southeast China)	GCA_019675635.1	NCBI
FJ-H15B	China	hspEAsia-sg2 (Southeast China)	GCA_019675455.1	NCBI
FJ-H167B	China	hspEAsia-sg2 (Southeast China)	GCA_019675385.1	NCBI
FJ-H251A	China	hspEAsia-sg2 (Southeast China)	GCA_019675315.1	NCBI
FJ-H302A	China	hspEAsia-sg2 (Southeast China)	GCA_019675235.1	NCBI
FJ-H421B	China	hspEAsia-sg2 (Southeast China)	GCA_019311585.1	NCBI
FJ-H78B	China	hspEAsia-sg2 (Southeast China)	GCA_019675015.1	NCBI
FJ-H8A	China	hspEAsia-sg2 (Southeast China)	GCA_019674925.1	NCBI
FJ-W26B	China	hspEAsia-sg2 (Southeast China)	GCA_019674875.1	NCBI
FJ-W41A	China	hspEAsia-sg2 (Southeast China)	GCA_019674725.1	NCBI
FJ-W47B	China	hspEAsia-sg2 (Southeast China)	GCA_019674715.1	NCBI
FJ-W50A	China	hspEAsia-sg2 (Southeast China)	GCA_019674735.1	NCBI
FJ-W55B	China	hspEAsia-sg2 (Southeast China)	GCA_019674615.1	NCBI
HZT090501406	China	hspEAsia-sg2 (Southeast China)	GCA_019674095.1	NCBI
HZT090600333	China	hspEAsia-sg2 (Southeast China)	GCA_019673995.1	NCBI
HZT090600337	China	hspEAsia-sg2 (Southeast China)	GCA_019674015.1	NCBI
HZT342	China	hspEAsia-sg2 (Southeast China)	GCA_019673955.1	NCBI
wls-5-14	China	hspEAsia-sg2 (Southeast China)	GCA_000591355.1	NCBI
ZHOU183	China	hspEAsia-sg2 (Southeast China)	GCA_019671245.1	NCBI
BJWJ16	China	hspEAsia-sg3 (Northeast China)	GCA_019677055.1	NCBI
BJWJ17	China	hspEAsia-sg3 (Northeast China)	GCA_019676995.1	NCBI
BJXHWU	China	hspEAsia-sg3 (Northeast China)	GCA_019677015.1	NCBI
D33	China	hspEAsia-sg3 (Northeast China)	GCA_000709945.1	NCBI
HLJ014	China	hspEAsia-sg3 (Northeast China)	GCA_019674475.1	NCBI
HLJ016	China	hspEAsia-sg3 (Northeast China)	GCA_019674515.1	NCBI
HLJ022	China	hspEAsia-sg3 (Northeast China)	GCA_019674555.1	NCBI
HLJ030	China	hspEAsia-sg3 (Northeast China)	GCA_019674495.1	NCBI
HLJ039	China	hspEAsia-sg3 (Northeast China)	GCA_000521245.1	NCBI
HLJ15A	China	hspEAsia-sg3 (Northeast China)	GCA_019674505.1	NCBI
HLJ201	China	hspEAsia-sg3 (Northeast China)	GCA_019674365.1	NCBI
HLJ215	China	hspEAsia-sg3 (Northeast China)	GCA_019674275.1	NCBI
HLJ220	China	hspEAsia-sg3 (Northeast China)	GCA_019674415.1	NCBI
HLJ226	China	hspEAsia-sg3 (Northeast China)	GCA_019674355.1	NCBI
HLJ229	China	hspEAsia-sg3 (Northeast China)	GCA_019674335.1	NCBI
HLJ259	China	hspEAsia-sg3 (Northeast China)	GCA_019674195.1	NCBI
HLJ262	China	hspEAsia-sg3 (Northeast China)	GCA_019674215.1	NCBI
HLJ270	China	hspEAsia-sg3 (Northeast China)	GCA_019674155.1	NCBI
NM110	China	hspEAsia-sg3 (Northeast China)	GCA_019673695.1	NCBI
NM179	China	hspEAsia-sg3 (Northeast China)	GCA_019673525.1	NCBI
NM218	China	hspEAsia-sg3 (Northeast China)	GCA_019673415.1	NCBI
NM219	China	hspEAsia-sg3 (Northeast China)	GCA_019673455.1	NCBI
NM241	China	hspEAsia-sg3 (Northeast China)	GCA_019673375.1	NCBI
NM243	China	hspEAsia-sg3 (Northeast China)	GCA_019673395.1	NCBI
NM255	China	hspEAsia-sg3 (Northeast China)	GCA_019673335.1	NCBI
NM273	China	hspEAsia-sg3 (Northeast China)	GCA_019673295.1	NCBI
NM274	China	hspEAsia-sg3 (Northeast China)	GCA_019673235.1	NCBI
NM36	China	hspEAsia-sg3 (Northeast China)	GCA_019673195.1	NCBI
NXHP1	China	hspEAsia-sg3 (Northeast China)	GCA_019672995.1	NCBI
SD30039	China	hspEAsia-sg3 (Northeast China)	GCA_019672315.1	NCBI
SD30041	China	hspEAsia-sg3 (Northeast China)	GCA_019672295.1	NCBI
SD30050	China	hspEAsia-sg3 (Northeast China)	GCA_019672235.1	NCBI
SD30055	China	hspEAsia-sg3 (Northeast China)	GCA_019672245.1	NCBI
SD30063	China	hspEAsia-sg3 (Northeast China)	GCA_019672195.1	NCBI
SD30070	China	hspEAsia-sg3 (Northeast China)	GCA_019672175.1	NCBI
SD30073	China	hspEAsia-sg3 (Northeast China)	GCA_019672105.1	NCBI
SD30074	China	hspEAsia-sg3 (Northeast China)	GCA_019672095.1	NCBI
SD30087	China	hspEAsia-sg3 (Northeast China)	GCA_019672075.1	NCBI
XA6	China	hspEAsia-sg3 (Northeast China)	GCA_019672015.1	NCBI
YTC-5	China	hspEAsia-sg3 (Northeast China)	GCA_019671185.1	NCBI
F32	Japan (Fukui)	hspEAsia-sg5 (Korea)	GCA_000270045.1	NCBI
HP83	Japan (Kyoto)	hspEAsia-sg5 (Korea)	GCF_000213135.1	NCBI
CPY6261	Japan (Yamaguchi)	hspEAsia-sg5 (Korea)	GCA_000274685.1	NCBI
CPY6271	Japan (Yamaguchi)	hspEAsia-sg5 (Korea)	GCA_000274665.1	NCBI
oi01-543	Japan (Oita)	hspEAsia-sg5 (Korea)	GCA_019672805.1	NCBI
oi04-140	Japan (Oita)	hspEAsia-sg5 (Korea)	GCA_019672735.1	NCBI
oi05-187	Japan (Oita)	hspEAsia-sg5 (Korea)	GCA_019672675.1	NCBI
oi10-252	Japan (Oita)	hspEAsia-sg5 (Korea)	GCA_019672595.1	NCBI
oi97-474	Japan (Oita)	hspEAsia-sg5 (Korea)	GCA_019672495.1	NCBI
51	Korea	hspEAsia-sg5 (Korea)	GCA_000011725.1	NCBI
52	Korea	hspEAsia-sg5 (Korea)	GCA_000023805.1	NCBI
DU15	Korea	hspEAsia-sg5 (Korea)	GCA_001653395.1	NCBI
H-137	Korea	hspEAsia-sg5 (Korea)	GCA_003957395.1	NCBI
GU1862A	Japan (Hokkaido)	hspEAsia-sg6 (Okinawa)	HEL_CA4004AA_AS	Enterobase
OK103	Japan (main Okinwa Island)	hspEAsia-sg6 (Okinawa)	HEL_CA6165AA_AS	Enterobase
OK113	Japan (main Okinwa Island)	hspEAsia-sg6 (Okinawa)	GCA_000348865.1	NCBI
OK130	Japan (main Okinwa Island)	hspEAsia-sg6 (Okinawa)	HEL_CA6161AA_AS	Enterobase
OK134	Japan (main Okinwa Island)	hspEAsia-sg6 (Okinawa)	HEL_CA6166AA_AS	Enterobase
OK168	Japan (main Okinwa Island)	hspEAsia-sg6 (Okinawa)	HEL_CA6173AA_AS	Enterobase
OK195	Japan (main Okinwa Island)	hspEAsia-sg6 (Okinawa)	HEL_CA6189AA_AS	Enterobase
OK212	Japan (main Okinwa Island)	hspEAsia-sg6 (Okinawa)	HEL_CA6172AA_AS	Enterobase
OK301	Japan (main Okinwa Island)	hspEAsia-sg6 (Okinawa)	HEL_CA6170AA_AS	Enterobase
OK302	Japan (main Okinwa Island)	hspEAsia-sg6 (Okinawa)	HEL_CA6167AA_AS	Enterobase
OK306	Japan (main Okinwa Island)	hspEAsia-sg6 (Okinawa)	HEL_CA6175AA_AS	Enterobase
OK307	Japan (main Okinwa Island)	hspEAsia-sg6 (Okinawa)	HEL_CA6188AA_AS	Enterobase
OK308	Japan (main Okinwa Island)	hspEAsia-sg6 (Okinawa)	HEL_CA6186AA_AS	Enterobase
OK310	Japan (main Okinwa Island)	hspEAsia-sg6 (Okinawa)	GCA_000348885.1	NCBI
OK311	Japan (main Okinwa Island)	hspEAsia-sg6 (Okinawa)	HEL_CA6183AA_AS	Enterobase
OK312	Japan (main Okinwa Island)	hspEAsia-sg6 (Okinawa)	HEL_CA6174AA_AS	Enterobase
OK316	Japan (main Okinwa Island)	hspEAsia-sg6 (Okinawa)	HEL_CA6193AA_AS	Enterobase
OK318	Japan (main Okinwa Island)	hspEAsia-sg6 (Okinawa)	HEL_CA6199AA_AS	Enterobase
OK99	Japan (main Okinwa Island)	hspEAsia-sg6 (Okinawa)	HEL_CA6195AA_AS	Enterobase
DU1829A	Japan (Hokkaido)	hspEAsia-sg7 (Hondo)	HEL_CA3862AA_AS	Enterobase
DU1838C	Japan (Hokkaido)	hspEAsia-sg7 (Hondo)	HEL_CA3867AA_AS	Enterobase
DU1867A	Japan (Hokkaido)	hspEAsia-sg7 (Hondo)	HEL_CA3869AA_AS	Enterobase
DU1888A	Japan (Hokkaido)	hspEAsia-sg7 (Hondo)	HEL_CA3870AA_AS	Enterobase
GU1861C	Japan (Hokkaido)	hspEAsia-sg7 (Hondo)	HEL_CA4001AA_AS	Enterobase
GU1871C	Japan (Hokkaido)	hspEAsia-sg7 (Hondo)	HEL_CA4006AA_AS	Enterobase
GU1882A	Japan (Hokkaido)	hspEAsia-sg7 (Hondo)	HEL_CA4007AA_AS	Enterobase
GU1883A	Japan (Hokkaido)	hspEAsia-sg7 (Hondo)	HEL_CA4002AA_AS	Enterobase
MALT1706C	Japan (Hokkaido)	hspEAsia-sg7 (Hondo)	PRJDB5843	NCBI
PIK29	Japan (Hokkaido)	hspEAsia-sg7 (Hondo)	HEL_CA6245AA_AS	Enterobase
PIK93	Japan (Hokkaido)	hspEAsia-sg7 (Hondo)	HEL_CA6251AA_AS	Enterobase
F16	Japan (Fukui)	hspEAsia-sg7 (Hondo)	GCA_000270005.1	NCBI
F216	Japan (Fukui)	hspEAsia-sg7 (Hondo)	HEL_CA3935AA_AS	Enterobase
F219	Japan (Fukui)	hspEAsia-sg7 (Hondo)	HEL_CA3937AA_AS	Enterobase
F225	Japan (Fukui)	hspEAsia-sg7 (Hondo)	HEL_CA3947AA_AS	Enterobase
F226	Japan (Fukui)	hspEAsia-sg7 (Hondo)	HEL_CA3940AA_AS	Enterobase
F227	Japan (Fukui)	hspEAsia-sg7 (Hondo)	HEL_CA3941AA_AS	Enterobase
F228	Japan (Fukui)	hspEAsia-sg7 (Hondo)	HEL_CA3944AA_AS	Enterobase
F233	Japan (Fukui)	hspEAsia-sg7 (Hondo)	HEL_CA3945AA_AS	Enterobase
F234	Japan (Fukui)	hspEAsia-sg7 (Hondo)	HEL_CA3946AA_AS	Enterobase
F235	Japan (Fukui)	hspEAsia-sg7 (Hondo)	HEL_CA3948AA_AS	Enterobase
F30	Japan (Fukui)	hspEAsia-sg7 (Hondo)	GCA_000270025.1	NCBI
F57	Japan (Fukui)	hspEAsia-sg7 (Hondo)	GCA_000270065.1	NCBI
F93	Japan (Fukui)	hspEAsia-sg7 (Hondo)	PRJDB5843	NCBI
35A	Japan (Kyoto)	hspEAsia-sg7 (Hondo)	GCA_000178935.2	NCBI
CPY1124	Japan (Yamaguchi)	hspEAsia-sg7 (Hondo)	GCA_000275225.2	NCBI
CPY1313	Japan (Yamaguchi)	hspEAsia-sg7 (Hondo)	GCA_000275205.1	NCBI
CPY3281	Japan (Yamaguchi)	hspEAsia-sg7 (Hondo)	GCA_000274725.1	NCBI
CPY6081	Japan (Yamaguchi)	hspEAsia-sg7 (Hondo)	GCA_000274705.1	NCBI
CPY6311	Japan (Yamaguchi)	hspEAsia-sg7 (Hondo)	GCA_000274645.2	NCBI
oi00-255	Japan (Oita)	hspEAsia-sg7 (Hondo)	GCA_019672895.1	NCBI
oi00-37	Japan (Oita)	hspEAsia-sg7 (Hondo)	GCA_019672905.1	NCBI
oi01-273	Japan (Oita)	hspEAsia-sg7 (Hondo)	GCA_019672875.1	NCBI
oi02-729	Japan (Oita)	hspEAsia-sg7 (Hondo)	GCA_019672775.1	NCBI
oi02-767	Japan (Oita)	hspEAsia-sg7 (Hondo)	GCA_019672795.1	NCBI
oi04-303	Japan (Oita)	hspEAsia-sg7 (Hondo)	GCA_019672755.1	NCBI
oi05-134	Japan (Oita)	hspEAsia-sg7 (Hondo)	GCA_019672685.1	NCBI
oi05-423	Japan (Oita)	hspEAsia-sg7 (Hondo)	GCA_019672715.1	NCBI
oi07-223	Japan (Oita)	hspEAsia-sg7 (Hondo)	GCA_019672655.1	NCBI
oi09-294	Japan (Oita)	hspEAsia-sg7 (Hondo)	GCA_019311555.1	NCBI
oi10-120	Japan (Oita)	hspEAsia-sg7 (Hondo)	GCA_019672635.1	NCBI
oi10-354	Japan (Oita)	hspEAsia-sg7 (Hondo)	GCA_019672615.1	NCBI
oi10-416	Japan (Oita)	hspEAsia-sg7 (Hondo)	GCA_019672535.1	NCBI
oi10-453	Japan (Oita)	hspEAsia-sg7 (Hondo)	GCA_019672555.1	NCBI
oi10-456	Japan (Oita)	hspEAsia-sg7 (Hondo)	GCA_019311525.1	NCBI
oi10-77	Japan (Oita)	hspEAsia-sg7 (Hondo)	GCA_019672515.1	NCBI
oi11-138	Japan (Oita)	hspEAsia-sg7 (Hondo)	GCA_019311455.1	NCBI
oi11-9	Japan (Oita)	hspEAsia-sg7 (Hondo)	GCA_019672475.1	NCBI
oi99-597	Japan (Oita)	hspEAsia-sg7 (Hondo)	GCA_019672455.1	NCBI
OK136	Japan (main Okinwa Island)	hspEAsia-sg7 (Hondo)	HEL_CA6157AA_AS	Enterobase
OK188	Japan (main Okinwa Island)	hspEAsia-sg7 (Hondo)	HEL_CA6177AA_AS	Enterobase
OK303	Japan (main Okinwa Island)	hspEAsia-sg7 (Hondo)	HEL_CA6184AA_AS	Enterobase
OK305	Japan (main Okinwa Island)	hspEAsia-sg7 (Hondo)	HEL_CA6187AA_AS	Enterobase
OK313	Japan (main Okinwa Island)	hspEAsia-sg7 (Hondo)	HEL_CA6754AA_AS	Enterobase
Hk711	Japan (Hokkaido)	hspIndigenousAmerica	GCA_021729605.1	NCBI
Hk721	Japan (Hokkaido)	hspIndigenousAmerica	GCA_021729585.1	NCBI
Hk840	Japan (Hokkaido)	hspIndigenousAmerica	GCA_021729565.1	NCBI
Aklavik117	Canada	hspIndigenousAmerica	GCA_000315955.1	NCBI
Aklavik86	Canada	hspIndigenousAmerica	GCA_000317875.1	NCBI
ALA3	United States	hspIndigenousAmerica	HEL_AA3195AA	Enterobase
ALA5	United States	hspIndigenousAmerica	HEL_AA3044AA	Enterobase
ALA9	United States	hspIndigenousAmerica	HEL_AA2441AA	Enterobase
Ca-97-30	Canada	hspIndigenousAmerica	GCA_014498665.1	NCBI
CAN-019	Canada	hspIndigenousAmerica	GCA_014497585.1	NCBI
CAN-136	Canada	hspIndigenousAmerica	GCA_014498655.1	NCBI
CAN-196	Canada	hspIndigenousAmerica	GCA_014498615.1	NCBI
CAN-243	Canada	hspIndigenousAmerica	GCA_014498545.1	NCBI
CAN-290	Canada	hspIndigenousAmerica	GCA_014498475.1	NCBI
Hui1766	Colombia	hspIndigenousAmerica	HEL_AA7434AA	Enterobase
Hui1769	Colombia	hspIndigenousAmerica	HEL_AA5895AA	Enterobase
Puno120	Peru	hspIndigenousAmerica	GCA_000224535.1	NCBI
Sat464	Peru	hspIndigenousAmerica	GCA_000148915.1	NCBI
Shi112	Peru	hspIndigenousAmerica	GCA_000277405.1	NCBI
Shi169	Peru	hspIndigenousAmerica	GCA_000277385.1	NCBI
Shi470	Peru	hspIndigenousAmerica	GCA_000020245.1	NCBI
v225d	Venezuela	hspIndigenousAmerica	GCA_000093185.1	NCBI
oki128	Japan (main Okinwa Island)	hspOkinawa	GCA_000600125.1	NCBI
oki154	Japan (main Okinwa Island)	hspOkinawa	GCA_000600145.1	NCBI
oki673	Japan (main Okinwa Island)	hspOkinawa	GCA_000600185.1	NCBI
oki828	Japan (main Okinwa Island)	hspOkinawa	GCA_000600205.1	NCBI
Khanty16	Russia	hspUral	HEL_AA3144AA	Enterobase
Khanty17	Russia	hspUral	HEL_AA3138AA	Enterobase
Khanty26	Russia	hspUral	HEL_AA3085AA	Enterobase
Khanty27	Russia	hspUral	HEL_AA3084AA	Enterobase
Khanty30	Russia	hspUral	HEL_AA3087AA	Enterobase
Khanty39	Russia	hspUral	HEL_AA3066AA	Enterobase
Khanty40	Russia	hspUral	HEL_AA3067AA	Enterobase
Nentsy28	Russia	hspUral	HEL_AA2451AA	Enterobase
Nentsy29	Russia	hspUral	HEL_AA2452AA	Enterobase
Nentsy32	Russia	hspUral	HEL_AA2429AA	Enterobase
Nentsy37	Russia	hspUral	HEL_AA2428AA	Enterobase
Nentsy38	Russia	hspUral	HEL_AA2486AA	Enterobase
Nentsy65	Russia	hspUral	HEL_AA2388AA	Enterobase
Nentsy82	Russia	hspUral	HEL_AA2520AA	Enterobase
Nentsy90	Russia	hspUral	HEL_AA2522AA	Enterobase
MKM1	Japan (Fukui)	-	GCA_002357835.1	NCBI
CPY3401	Japan (Yamaguchi)	-	GCA_019670505.1	NCBI
OK180	Japan (main Okinwa Island)	-	HEL_CA6179AA_AS	Enterobase
oki1	Japan (main Okinwa Island)	-	HEL_CA6196AA_AS	Enterobase
oki105	Japan (main Okinwa Island)	-	HEL_CA6192AA_AS	Enterobase
oki109	Japan (main Okinwa Island)	-	GCA_013181575.1	NCBI
oki131	Japan (main Okinwa Island)	-	HEL_CA6200AA_AS	Enterobase
oki1416	Japan (main Okinwa Island)	-	GCA_018332355.1	NCBI
oki1419	Japan (main Okinwa Island)	-	GCA_018402965.1	NCBI
oki142	Japan (main Okinwa Island)	-	HEL_CA6205AA_AS	Enterobase
oki1423	Japan (main Okinwa Island)	-	HEL_CA6204AA_AS	Enterobase
oki1432	Japan (main Okinwa Island)	-	HEL_CA6208AA_AS	Enterobase
oki218	Japan (main Okinwa Island)	-	HEL_CA6215AA_AS	Enterobase
oki601	Japan (main Okinwa Island)	-	GCA_013183915.1	NCBI
oki804	Japan (main Okinwa Island)	-	GCA_013183945.1	NCBI
-; Information is not available.

## Sheet: Table S3
S3 Table. Population assignment by fineSTRUCTURE analysis.
	Strain name	Population assignment	Country (region)	Donor/Recipient
1	AH178	hspEAsia-sg8 (Northeast Hondo)	Japan (Aomori)	recipient
2	AH125	hspEAsia-sg8 (Northeast Hondo)	Japan (Aomori)	recipient
3	AH205	hspEAsia-sg8 (Northeast Hondo)	Japan (Aomori)	recipient
4	AH231	hspEAsia-sg8 (Northeast Hondo)	Japan (Aomori)	recipient
5	oki1400	hspEAsia-sg8 (Northeast Hondo)	Japan (main Okinawa Island)	recipient
6	AH221	hspEAsia-sg8 (Northeast Hondo)	Japan (Aomori)	recipient
7	AH416	hspEAsia-sg8 (Northeast Hondo)	Japan (Aomori)	donor/recipient
8	AH140	hspEAsia-sg8 (Northeast Hondo)	Japan (Aomori)	recipient
9	AH185	hspEAsia-sg8 (Northeast Hondo)	Japan (Aomori)	recipient
10	AH269	hspEAsia-sg8 (Northeast Hondo)	Japan (Aomori)	recipient
11	DU1829A	hspEAsia-sg8 (Northeast Hondo)	Japan (Hokkaido)	recipient
12	AH228	hspEAsia-sg8 (Northeast Hondo)	Japan (Aomori)	recipient
13	CPY6081	hspEAsia-sg8 (Northeast Hondo)	Japan (Yamaguchi)	recipient
14	AH271	hspEAsia-sg8 (Northeast Hondo)	Japan (Aomori)	recipient
15	AH51	hspEAsia-sg8 (Northeast Hondo)	Japan (Aomori)	recipient
16	AH119	hspEAsia-sg8 (Northeast Hondo)	Japan (Aomori)	donor/recipient
17	AH20	hspEAsia-sg8 (Northeast Hondo)	Japan (Aomori)	donor/recipient
18	AH348	hspEAsia-sg8 (Northeast Hondo)	Japan (Aomori)	donor/recipient
19	AH105	hspEAsia-sg8 (Northeast Hondo)	Japan (Aomori)	recipient
20	AH451	hspEAsia-sg8 (Northeast Hondo)	Japan (Aomori)	donor/recipient
21	AH207	hspEAsia-sg8 (Northeast Hondo)	Japan (Aomori)	recipient
22	AH280	hspEAsia-sg8 (Northeast Hondo)	Japan (Aomori)	recipient
23	AH291	hspEAsia-sg8 (Northeast Hondo)	Japan (Aomori)	donor/recipient
24	AH343	hspEAsia-sg8 (Northeast Hondo)	Japan (Aomori)	recipient
25	AH414	hspEAsia-sg8 (Northeast Hondo)	Japan (Aomori)	recipient
26	AH113	hspEAsia-sg8 (Northeast Hondo)	Japan (Aomori)	donor*/recipient
27	AH315	hspEAsia-sg8 (Northeast Hondo)	Japan (Aomori)	recipient
28	AH362	hspEAsia-sg8 (Northeast Hondo)	Japan (Aomori)	donor/recipient
29	AH264	hspEAsia-sg8 (Northeast Hondo)	Japan (Aomori)	donor/recipient
30	AH439	hspEAsia-sg8 (Northeast Hondo)	Japan (Aomori)	recipient
31	AH168	hspEAsia-sg8 (Northeast Hondo)	Japan (Aomori)	donor*/recipient
32	AH146	hspEAsia-sg8 (Northeast Hondo)	Japan (Aomori)	donor/recipient
33	AH176	hspEAsia-sg8 (Northeast Hondo)	Japan (Aomori)	donor/recipient
34	AH203	hspEAsia-sg8 (Northeast Hondo)	Japan (Aomori)	recipient
35	AH246	hspEAsia-sg8 (Northeast Hondo)	Japan (Aomori)	recipient
36	AH259	hspEAsia-sg8 (Northeast Hondo)	Japan (Aomori)	recipient
37	AH275	hspEAsia-sg8 (Northeast Hondo)	Japan (Aomori)	recipient
38	AH445	hspEAsia-sg8 (Northeast Hondo)	Japan (Aomori)	recipient
39	AH420	hspEAsia-sg8 (Northeast Hondo)	Japan (Aomori)	recipient
40	AH226	hspEAsia-sg8 (Northeast Hondo)	Japan (Aomori)	recipient
41	AH86	hspEAsia-sg8 (Northeast Hondo)	Japan (Aomori)	donor/recipient
42	AH456	hspEAsia-sg8 (Northeast Hondo)	Japan (Aomori)	recipient
43	AH42	hspEAsia-sg8 (Northeast Hondo)	Japan (Aomori)	recipient
44	AH383	hspEAsia-sg8 (Northeast Hondo)	Japan (Aomori)	recipient
45	AH249	hspEAsia-sg8 (Northeast Hondo)	Japan (Aomori)	donor/recipient
46	AH209	hspEAsia-sg8 (Northeast Hondo)	Japan (Aomori)	donor/recipient
47	AH359	hspEAsia-sg8 (Northeast Hondo)	Japan (Aomori)	recipient
48	AH402	hspEAsia-sg8 (Northeast Hondo)	Japan (Aomori)	recipient
49	Kyoto34B	hspEAsia-sg8 (Northeast Hondo)	Japan (Kyoto)	recipient
50	PIK93	hspEAsia-sg8 (Northeast Hondo)	Japan (Hokkaido)	recipient
51	GU1861C	hspEAsia-sg8 (Northeast Hondo)	Japan (Hokkaido)	recipient
52	AH201	hspEAsia-sg8 (Northeast Hondo)	Japan (Aomori)	recipient
53	oi03-617	hspEAsia-sg8 (Northeast Hondo)	Japan (Oita)	recipient
54	AH212	hspEAsia-sg8 (Northeast Hondo)	Japan (Aomori)	recipient
55	AH236	hspEAsia-sg8 (Northeast Hondo)	Japan (Aomori)	recipient
56	kgsh011	hspEAsia-sg8 (Northeast Hondo)	Japan (Kagoshima)	recipient
57	AH254	hspEAsia-sg8 (Northeast Hondo)	Japan (Aomori)	recipient
58	AH323	hspEAsia-sg8 (Northeast Hondo)	Japan (Aomori)	recipient
59	AH408	hspEAsia-sg8 (Northeast Hondo)	Japan (Aomori)	recipient
60	AH170	hspEAsia-sg7 (Hondo)	Japan (Aomori)	recipient
61	AH102	hspEAsia-sg7 (Hondo)	Japan (Aomori)	recipient
62	AH126	hspEAsia-sg7 (Hondo)	Japan (Aomori)	recipient
63	AH267	hspEAsia-sg7 (Hondo)	Japan (Aomori)	recipient
64	AH369	hspEAsia-sg7 (Hondo)	Japan (Aomori)	recipient
65	AH396	hspEAsia-sg7 (Hondo)	Japan (Aomori)	recipient
66	AH340	hspEAsia-sg7 (Hondo)	Japan (Aomori)	recipient
67	oi00-11	hspEAsia-sg7 (Hondo)	Japan (Oita)	recipient
68	F93	hspEAsia-sg7 (Hondo)	Japan (Fukui)	recipient
69	oi05-108	hspEAsia-sg7 (Hondo)	Japan (Oita)	recipient
70	oi11-138	hspEAsia-sg7 (Hondo)	Japan (Oita)	recipient
71	oi06-527	hspEAsia-sg7 (Hondo)	Japan (Oita)	recipient
72	oki870	hspEAsia-sg7 (Hondo)	Japan (main Okinawa Island)	recipient
73	oi01-273	hspEAsia-sg7 (Hondo)	Japan (Oita)	recipient
74	oi04-507	hspEAsia-sg7 (Hondo)	Japan (Oita)	recipient
75	oi00-183	hspEAsia-sg7 (Hondo)	Japan (Oita)	recipient
76	oi04-303	hspEAsia-sg7 (Hondo)	Japan (Oita)	recipient
77	Kyoto169A	hspEAsia-sg7 (Hondo)	Japan (Kyoto)	recipient
78	Kyoto9B	hspEAsia-sg7 (Hondo)	Japan (Kyoto)	recipient
79	oki674	hspEAsia-sg7 (Hondo)	Japan (main Okinawa Island)	recipient
80	Kyoto72B	hspEAsia-sg7 (Hondo)	Japan (Kyoto)	recipient
81	oitc003	hspEAsia-sg7 (Hondo)	Japan (Oita)	recipient
82	oitc004	hspEAsia-sg7 (Hondo)	Japan (Oita)	recipient
83	AH447	hspEAsia-sg7 (Hondo)	Japan (Aomori)	recipient
84	kgsh018	hspEAsia-sg7 (Hondo)	Japan (Kagoshima)	recipient
85	DU1838C	hspEAsia-sg7 (Hondo)	Japan (Hokkaido)	recipient
86	F55	hspEAsia-sg7 (Hondo)	Japan (Fukui)	recipient
87	oi05-423	hspEAsia-sg7 (Hondo)	Japan (Oita)	recipient
88	Kyoto96A	hspEAsia-sg7 (Hondo)	Japan (Kyoto)	recipient
89	F72	hspEAsia-sg7 (Hondo)	Japan (Fukui)	recipient
90	F70	hspEAsia-sg7 (Hondo)	Japan (Fukui)	recipient
91	Kyoto28A	hspEAsia-sg7 (Hondo)	Japan (Kyoto)	recipient
92	F78	hspEAsia-sg7 (Hondo)	Japan (Fukui)	recipient
93	F57	hspEAsia-sg7 (Hondo)	Japan (Fukui)	donor*/recipient
94	Kyoto67A	hspEAsia-sg7 (Hondo)	Japan (Kyoto)	donor/recipient
95	oitc005	hspEAsia-sg7 (Hondo)	Japan (Oita)	recipient
96	MKF3	hspEAsia-sg7 (Hondo)	Japan (Fukui)	recipient
97	Kyoto89A	hspEAsia-sg7 (Hondo)	Japan (Kyoto)	recipient
98	OK303	hspEAsia-sg7 (Hondo)	Japan (main Okinawa Island)	recipient
99	MKF10	hspEAsia-sg7 (Hondo)	Japan (Fukui)	recipient
100	Kyoto68B	hspEAsia-sg7 (Hondo)	Japan (Kyoto)	recipient
101	oki272	hspEAsia-sg7 (Hondo)	Japan (main Okinawa Island)	recipient
102	Kyoto204A	hspEAsia-sg7 (Hondo)	Japan (Kyoto)	recipient
103	Kyoto47B	hspEAsia-sg7 (Hondo)	Japan (Kyoto)	recipient
104	CPY1313	hspEAsia-sg7 (Hondo)	Japan (Yamaguchi)	recipient
105	F210	hspEAsia-sg7 (Hondo)	Japan (Fukui)	recipient
106	3401	hspEAsia-sg7 (Hondo)	Japan (Yamaguchi)	recipient
107	F228	hspEAsia-sg7 (Hondo)	Japan (Fukui)	recipient
108	oi10-447	hspEAsia-sg7 (Hondo)	Japan (Oita)	donor/recipient
109	Kyoto91A	hspEAsia-sg7 (Hondo)	Japan (Kyoto)	recipient
110	GU1871C	hspEAsia-sg7 (Hondo)	Japan (Hokkaido)	recipient
111	oi07-223	hspEAsia-sg7 (Hondo)	Japan (Oita)	recipient
112	Kyoto4A	hspEAsia-sg7 (Hondo)	Japan (Kyoto)	recipient
113	oi05-710	hspEAsia-sg7 (Hondo)	Japan (Oita)	recipient
114	F234	hspEAsia-sg7 (Hondo)	Japan (Fukui)	recipient
115	oi00-467	hspEAsia-sg7 (Hondo)	Japan (Oita)	recipient
116	oi08-189	hspEAsia-sg7 (Hondo)	Japan (Oita)	donor/recipient
117	oki526	hspEAsia-sg7 (Hondo)	Japan (main Okinawa Island)	recipient
118	oitc007	hspEAsia-sg7 (Hondo)	Japan (Oita)	recipient
119	AH160	hspEAsia-sg7 (Hondo)	Japan (Aomori)	recipient
120	AH399	hspEAsia-sg7 (Hondo)	Japan (Aomori)	recipient
121	oi03-163	hspEAsia-sg7 (Hondo)	Japan (Oita)	recipient
122	kgsh004	hspEAsia-sg7 (Hondo)	Japan (Kagoshima)	recipient
123	oi09-329	hspEAsia-sg7 (Hondo)	Japan (Oita)	recipient
124	oi08-329	hspEAsia-sg7 (Hondo)	Japan (Oita)	recipient
125	oi11-45	hspEAsia-sg7 (Hondo)	Japan (Oita)	recipient
126	oi07-118	hspEAsia-sg7 (Hondo)	Japan (Oita)	recipient
127	oi05-134	hspEAsia-sg7 (Hondo)	Japan (Oita)	recipient
128	oi05-343	hspEAsia-sg7 (Hondo)	Japan (Oita)	recipient
129	oki288	hspEAsia-sg7 (Hondo)	Japan (main Okinawa Island)	recipient
130	oki390	hspEAsia-sg7 (Hondo)	Japan (main Okinawa Island)	recipient
131	35A	hspEAsia-sg7 (Hondo)	Japan (Kyoto)	donor*/recipient
132	Kyoto123A	hspEAsia-sg7 (Hondo)	Japan (Kyoto)	recipient
133	CA2	hspEAsia-sg7 (Hondo)	Japan (Hokkaido)	recipient
134	Kyoto59B	hspEAsia-sg7 (Hondo)	Japan (Kyoto)	recipient
135	Kyoto80A	hspEAsia-sg7 (Hondo)	Japan (Kyoto)	recipient
136	OK188	hspEAsia-sg7 (Hondo)	Japan (main Okinawa Island)	recipient
137	kgsh014	hspEAsia-sg7 (Hondo)	Japan (Kagoshima)	recipient
138	MKF8	hspEAsia-sg7 (Hondo)	Japan (Fukui)	recipient
139	oi02-767	hspEAsia-sg7 (Hondo)	Japan (Oita)	recipient
140	oi99-597	hspEAsia-sg7 (Hondo)	Japan (Oita)	recipient
141	MALT1706C	hspEAsia-sg7 (Hondo)	Japan (Hokkaido)	recipient
142	AH251	hspEAsia-sg7 (Hondo)	Japan (Aomori)	recipient
143	oi01-401	hspEAsia-sg7 (Hondo)	Japan (Oita)	recipient
144	oi06-627	hspEAsia-sg7 (Hondo)	Japan (Oita)	recipient
145	Ok305	hspEAsia-sg7 (Hondo)	Japan (main Okinawa Island)	recipient
146	oi06-621	hspEAsia-sg7 (Hondo)	Japan (Oita)	donor/recipient
147	oi10-120	hspEAsia-sg7 (Hondo)	Japan (Oita)	recipient
148	kgsh015	hspEAsia-sg7 (Hondo)	Japan (Kagoshima)	recipient
149	oi10-453	hspEAsia-sg7 (Hondo)	Japan (Oita)	recipient
150	kgsh013	hspEAsia-sg7 (Hondo)	Japan (Kagoshima)	recipient
151	Kyoto22A	hspEAsia-sg7 (Hondo)	Japan (Kyoto)	recipient
152	CPY6311	hspEAsia-sg7 (Hondo)	Japan (Yamaguchi)	recipient
153	Kyoto44A	hspEAsia-sg7 (Hondo)	Japan (Kyoto)	recipient
154	oi11-9	hspEAsia-sg7 (Hondo)	Japan (Oita)	recipient
155	oi02-844	hspEAsia-sg7 (Hondo)	Japan (Oita)	recipient
156	oi01-565	hspEAsia-sg7 (Hondo)	Japan (Oita)	donor/recipient
157	CPY6271	hspEAsia-sg7 (Hondo)	Japan (Yamaguchi)	recipient
158	Kyoto25A	hspEAsia-sg7 (Hondo)	Japan (Kyoto)	recipient
159	oi07-319	hspEAsia-sg7 (Hondo)	Japan (Oita)	recipient
160	oi04-140	hspEAsia-sg7 (Hondo)	Japan (Oita)	recipient
161	oi97-474	hspEAsia-sg7 (Hondo)	Japan (Oita)	recipient
162	oi05-53	hspEAsia-sg7 (Hondo)	Japan (Oita)	recipient
163	AH238	hspEAsia-sg7 (Hondo)	Japan (Aomori)	recipient
164	CPY6261	hspEAsia-sg7 (Hondo)	Japan (Yamaguchi)	recipient
165	oi05-449	hspEAsia-sg7 (Hondo)	Japan (Oita)	recipient
166	Kyoto148B	hspEAsia-sg7 (Hondo)	Japan (Kyoto)	recipient
167	HP83	hspEAsia-sg7 (Hondo)	Japan (Kyoto)	recipient
168	oi01-395	hspEAsia-sg7 (Hondo)	Japan (Oita)	recipient
169	CPY1124	hspEAsia-sg7 (Hondo)	Japan (Yamaguchi)	donor/recipient
170	oi01-221	hspEAsia-sg7 (Hondo)	Japan (Oita)	recipient
171	oi02-729	hspEAsia-sg7 (Hondo)	Japan (Oita)	recipient
172	oi00-229	hspEAsia-sg7 (Hondo)	Japan (Oita)	recipient
173	oi00-37	hspEAsia-sg7 (Hondo)	Japan (Oita)	recipient
174	oi07-29	hspEAsia-sg7 (Hondo)	Japan (Oita)	recipient
175	Kyoto95A	hspEAsia-sg7 (Hondo)	Japan (Kyoto)	recipient
176	oki772	hspEAsia-sg7 (Hondo)	Japan (main Okinawa Island)	recipient
177	oi12-62	hspEAsia-sg7 (Hondo)	Japan (Oita)	recipient
178	GU1882A	hspEAsia-sg7 (Hondo)	Japan (Hokkaido)	recipient
179	oi04-287	hspEAsia-sg7 (Hondo)	Japan (Oita)	recipient
180	AH283	hspEAsia-sg7 (Hondo)	Japan (Aomori)	recipient
181	oi01-543	hspEAsia-sg7 (Hondo)	Japan (Oita)	recipient
182	oi10-439	hspEAsia-sg7 (Hondo)	Japan (Oita)	recipient
183	kgsh005	hspEAsia-sg7 (Hondo)	Japan (Kagoshima)	recipient
184	oi01-615	hspEAsia-sg7 (Hondo)	Japan (Oita)	recipient
185	F51	hspEAsia-sg7 (Hondo)	Japan (Fukui)	recipient
186	Kyoto142A	hspEAsia-sg7 (Hondo)	Japan (Kyoto)	recipient
187	kgsh003	hspEAsia-sg7 (Hondo)	Japan (Kagoshima)	recipient
188	AH116	hspEAsia-sg7 (Hondo)	Japan (Aomori)	recipient
189	oi03-78	hspEAsia-sg7 (Hondo)	Japan (Oita)	recipient
190	oi10-416	hspEAsia-sg7 (Hondo)	Japan (Oita)	recipient
191	CPY3281	hspEAsia-sg7 (Hondo)	Japan (Yamaguchi)	recipient
192	oi00-255	hspEAsia-sg7 (Hondo)	Japan (Oita)	recipient
193	OK313	hspEAsia-sg7 (Hondo)	Japan (main Okinawa Island)	recipient
194	oki61	hspEAsia-sg7 (Hondo)	Japan (main Okinawa Island)	recipient
195	oi05-619	hspEAsia-sg7 (Hondo)	Japan (Oita)	recipient
196	oi09-294	hspEAsia-sg7 (Hondo)	Japan (Oita)	recipient
197	oi10-345	hspEAsia-sg7 (Hondo)	Japan (Oita)	recipient
198	oi10-456	hspEAsia-sg7 (Hondo)	Japan (Oita)	recipient
199	oi10-217	hspEAsia-sg7 (Hondo)	Japan (Oita)	recipient
200	oi11-37	hspEAsia-sg7 (Hondo)	Japan (Oita)	recipient
201	oi05-163	hspEAsia-sg7 (Hondo)	Japan (Oita)	recipient
202	myk004	hspEAsia-sg7 (Hondo)	Japan (Miyako Island)	recipient
203	oi00-540	hspEAsia-sg7 (Hondo)	Japan (Oita)	recipient
204	oi05-368	hspEAsia-sg7 (Hondo)	Japan (Oita)	donor/recipient
205	oi02-543	hspEAsia-sg7 (Hondo)	Japan (Oita)	recipient
206	Kyoto74B	hspEAsia-sg7 (Hondo)	Japan (Kyoto)	recipient
207	kgsh006	hspEAsia-sg7 (Hondo)	Japan (Kagoshima)	recipient
208	oitc002	hspEAsia-sg7 (Hondo)	Japan (Oita)	recipient
209	AH190	hspEAsia-sg7 (Hondo)	Japan (Aomori)	recipient
210	oi05-243	hspEAsia-sg7 (Hondo)	Japan (Oita)	recipient
211	DU1867A	hspEAsia-sg7 (Hondo)	Japan (Hokkaido)	recipient
212	oi03-149	hspEAsia-sg7 (Hondo)	Japan (Oita)	recipient
213	oki802	hspEAsia-sg7 (Hondo)	Japan (main Okinawa Island)	recipient
214	F24	hspEAsia-sg7 (Hondo)	Japan (Fukui)	recipient
215	F16	hspEAsia-sg7 (Hondo)	Japan (Fukui)	donor*/recipient
216	F94	hspEAsia-sg7 (Hondo)	Japan (Fukui)	recipient
217	GU1883A	hspEAsia-sg7 (Hondo)	Japan (Hokkaido)	recipient
218	Kyoto55A	hspEAsia-sg7 (Hondo)	Japan (Kyoto)	recipient
219	F23	hspEAsia-sg7 (Hondo)	Japan (Fukui)	recipient
220	Kyoto84A	hspEAsia-sg7 (Hondo)	Japan (Kyoto)	recipient
221	oki1391	hspEAsia-sg7 (Hondo)	Japan (main Okinawa Island)	recipient
222	F28	hspEAsia-sg7 (Hondo)	Japan (Fukui)	recipient
223	F38	hspEAsia-sg7 (Hondo)	Japan (Fukui)	recipient
224	F226	hspEAsia-sg7 (Hondo)	Japan (Fukui)	donor/recipient
225	F20	hspEAsia-sg7 (Hondo)	Japan (Fukui)	recipient
226	F75	hspEAsia-sg7 (Hondo)	Japan (Fukui)	recipient
227	F67	hspEAsia-sg7 (Hondo)	Japan (Fukui)	recipient
228	F90	hspEAsia-sg7 (Hondo)	Japan (Fukui)	recipient
229	F13	hspEAsia-sg7 (Hondo)	Japan (Fukui)	recipient
230	F211	hspEAsia-sg7 (Hondo)	Japan (Fukui)	recipient
231	F233	hspEAsia-sg7 (Hondo)	Japan (Fukui)	recipient
232	F235	hspEAsia-sg7 (Hondo)	Japan (Fukui)	recipient
233	MKM5	hspEAsia-sg7 (Hondo)	Japan (Fukui)	recipient
234	F63	hspEAsia-sg7 (Hondo)	Japan (Fukui)	donor/recipient
235	F216	hspEAsia-sg7 (Hondo)	Japan (Fukui)	recipient
236	F227	hspEAsia-sg7 (Hondo)	Japan (Fukui)	recipient
237	oki407	hspEAsia-sg7 (Hondo)	Japan (main Okinawa Island)	recipient
238	F219	hspEAsia-sg7 (Hondo)	Japan (Fukui)	recipient
239	Kyoto62A	hspEAsia-sg7 (Hondo)	Japan (Kyoto)	recipient
240	MKM6	hspEAsia-sg7 (Hondo)	Japan (Fukui)	recipient
241	oki783	hspEAsia-sg7 (Hondo)	Japan (main Okinawa Island)	recipient
242	AH462	hspEAsia-sg7 (Hondo)	Japan (Aomori)	recipient
243	Kyoto1A	hspEAsia-sg7 (Hondo)	Japan (Kyoto)	recipient
244	MKM1	hspEAsia-sg7 (Hondo)	Japan (Fukui)	recipient
245	F18	hspEAsia-sg7 (Hondo)	Japan (Fukui)	recipient
246	Kyoto46A	hspEAsia-sg7 (Hondo)	Japan (Kyoto)	recipient
247	PIK29	hspEAsia-sg7 (Hondo)	Japan (Hokkaido)	donor/recipient
248	F209	hspEAsia-sg7 (Hondo)	Japan (Fukui)	donor/recipient
249	F30	hspEAsia-sg7 (Hondo)	Japan (Fukui)	recipient
250	oi00-479	hspEAsia-sg7 (Hondo)	Japan (Oita)	recipient
251	oi10-354	hspEAsia-sg7 (Hondo)	Japan (Oita)	recipient
252	F225	hspEAsia-sg7 (Hondo)	Japan (Fukui)	recipient
253	AH278	hspEAsia-sg7 (Hondo)	Japan (Aomori)	recipient
254	AH97	hspEAsia-sg7 (Hondo)	Japan (Aomori)	recipient
255	oi12-19	hspEAsia-sg7 (Hondo)	Japan (Oita)	recipient
256	oki435	hspEAsia-sg7 (Hondo)	Japan (main Okinawa Island)	recipient
257	F17	hspEAsia-sg7 (Hondo)	Japan (Fukui)	recipient
258	F21	hspEAsia-sg7 (Hondo)	Japan (Fukui)	donor/recipient
259	Kyoto41A	hspEAsia-sg7 (Hondo)	Japan (Kyoto)	recipient
260	DU1888A	hspEAsia-sg7 (Hondo)	Japan (Hokkaido)	recipient
261	Kyoto127A	hspEAsia-sg7 (Hondo)	Japan (Kyoto)	recipient
262	Kyoto48A	hspEAsia-sg7 (Hondo)	Japan (Kyoto)	recipient
263	AH70	hspEAsia-sg7 (Hondo)	Japan (Aomori)	recipient
264	myk013	hspEAsia-sg7 (Hondo)	Japan (Miyako Island)	recipient
265	AH142	hspEAsia-sg7 (Hondo)	Japan (Aomori)	recipient
266	AH277	hspEAsia-sg7 (Hondo)	Japan (Aomori)	recipient
267	AH130	hspEAsia-sg7 (Hondo)	Japan (Aomori)	recipient
268	AH376	hspEAsia-sg7 (Hondo)	Japan (Aomori)	recipient
269	oki101	hspEAsia-sg7 (Hondo)	Japan (main Okinawa Island)	recipient
270	OK306	hspEAsia-sg6 (Okinawa)	Japan (main Okinawa Island)	donor*/recipient
271	myk003	hspEAsia-sg6 (Okinawa)	Japan (Miyako Island)	recipient
272	OK134	hspEAsia-sg6 (Okinawa)	Japan (main Okinawa Island)	recipient
273	oki423	hspEAsia-sg6 (Okinawa)	Japan (main Okinawa Island)	recipient
274	oki821	hspEAsia-sg6 (Okinawa)	Japan (main Okinawa Island)	donor/recipient
275	myk001	hspEAsia-sg6 (Okinawa)	Japan (Miyako Island)	recipient
276	myk008	hspEAsia-sg6 (Okinawa)	Japan (Miyako Island)	recipient
277	myk009	hspEAsia-sg6 (Okinawa)	Japan (Miyako Island)	recipient
278	myk010	hspEAsia-sg6 (Okinawa)	Japan (Miyako Island)	recipient
279	oki156	hspEAsia-sg6 (Okinawa)	Japan (main Okinawa Island)	donor/recipient
280	myk014	hspEAsia-sg6 (Okinawa)	Japan (Miyako Island)	recipient
281	oki672	hspEAsia-sg6 (Okinawa)	Japan (main Okinawa Island)	recipient
282	OK311	hspEAsia-sg6 (Okinawa)	Japan (main Okinawa Island)	recipient
283	oki909	hspEAsia-sg6 (Okinawa)	Japan (main Okinawa Island)	recipient
284	myk005	hspEAsia-sg6 (Okinawa)	Japan (Miyako Island)	recipient
285	myk002	hspEAsia-sg6 (Okinawa)	Japan (Miyako Island)	recipient
286	oi10-77	hspEAsia-sg6 (Okinawa)	Japan (Oita)	recipient
287	oki23001	hspEAsia-sg6 (Okinawa)	Japan (main Okinawa Island mainland)	recipient
288	myk007	hspEAsia-sg6 (Okinawa)	Japan (Miyako Island)	recipient
289	oki143	hspEAsia-sg6 (Okinawa)	Japan (main Okinawa Island)	recipient
290	oki890	hspEAsia-sg6 (Okinawa)	Japan (main Okinawa Island)	recipient
291	oki861	hspEAsia-sg6 (Okinawa)	Japan (main Okinawa Island)	recipient
292	OK195	hspEAsia-sg6 (Okinawa)	Japan (main Okinawa Island)	donor/recipient
293	OK316	hspEAsia-sg6 (Okinawa)	Japan (main Okinawa Island)	recipient
294	oki386	hspEAsia-sg6 (Okinawa)	Japan (main Okinawa Island)	recipient
295	OK130	hspEAsia-sg6 (Okinawa)	Japan (main Okinawa Island)	recipient
296	oki2	hspEAsia-sg6 (Okinawa)	Japan (main Okinawa Island)	recipient
297	oki23002	hspEAsia-sg6 (Okinawa)	Japan (main Okinawa Island mainland)	recipient
298	OK310	hspEAsia-sg6 (Okinawa)	Japan (main Okinawa Island)	donor*/recipient
299	kgsh008	hspEAsia-sg6 (Okinawa)	Japan (Kagoshima)	recipient
300	oki900	hspEAsia-sg6 (Okinawa)	Japan (main Okinawa Island)	recipient
301	OK301	hspEAsia-sg6 (Okinawa)	Japan (main Okinawa Island)	donor/recipient
302	oki81	hspEAsia-sg6 (Okinawa)	Japan (main Okinawa Island)	recipient
303	oki164	hspEAsia-sg6 (Okinawa)	Japan (main Okinawa Island)	recipient
304	oki486	hspEAsia-sg6 (Okinawa)	Japan (main Okinawa Island)	recipient
305	oki298	hspEAsia-sg6 (Okinawa)	Japan (main Okinawa Island)	recipient
306	OK302	hspEAsia-sg6 (Okinawa)	Japan (main Okinawa Island)	recipient
307	oki86	hspEAsia-sg6 (Okinawa)	Japan (main Okinawa Island)	recipient
308	oki897	hspEAsia-sg6 (Okinawa)	Japan (main Okinawa Island)	donor/recipient
309	oki52	hspEAsia-sg6 (Okinawa)	Japan (main Okinawa Island)	donor/recipient
310	oki1418	hspEAsia-sg6 (Okinawa)	Japan (main Okinawa Island)	recipient
311	OK99	hspEAsia-sg6 (Okinawa)	Japan (main Okinawa Island)	recipient
312	OK312	hspEAsia-sg6 (Okinawa)	Japan (main Okinawa Island)	recipient
313	OK307	hspEAsia-sg6 (Okinawa)	Japan (main Okinawa Island)	recipient
314	oki684	hspEAsia-sg6 (Okinawa)	Japan (main Okinawa Island)	donor/recipient
315	oki809	hspEAsia-sg6 (Okinawa)	Japan (main Okinawa Island)	donor/recipient
316	oki884	hspEAsia-sg6 (Okinawa)	Japan (main Okinawa Island)	recipient
317	oki1412	hspEAsia-sg6 (Okinawa)	Japan (main Okinawa Island)	donor/recipient
318	oki265	hspEAsia-sg6 (Okinawa)	Japan (main Okinawa Island)	recipient
319	oki886	hspEAsia-sg6 (Okinawa)	Japan (main Okinawa Island)	recipient
320	oki388	hspEAsia-sg6 (Okinawa)	Japan (main Okinawa Island)	recipient
321	oki913	hspEAsia-sg6 (Okinawa)	Japan (main Okinawa Island)	recipient
322	oki760	hspEAsia-sg6 (Okinawa)	Japan (main Okinawa Island)	recipient
323	OK168	hspEAsia-sg6 (Okinawa)	Japan (main Okinawa Island)	donor/recipient
324	oki25	hspEAsia-sg6 (Okinawa)	Japan (main Okinawa Island)	donor/recipient
325	oki876	hspEAsia-sg6 (Okinawa)	Japan (main Okinawa Island)	recipient
326	oki352	hspEAsia-sg6 (Okinawa)	Japan (main Okinawa Island)	recipient
327	oki827	hspEAsia-sg6 (Okinawa)	Japan (main Okinawa Island)	recipient
328	OK308	hspEAsia-sg6 (Okinawa)	Japan (main Okinawa Island)	recipient
329	oki844	hspEAsia-sg6 (Okinawa)	Japan (main Okinawa Island)	donor/recipient
330	OK318	hspEAsia-sg6 (Okinawa)	Japan (main Okinawa Island)	recipient
331	oki336	hspEAsia-sg6 (Okinawa)	Japan (main Okinawa Island)	recipient
332	OK113	hspEAsia-sg6 (Okinawa)	Japan (main Okinawa Island)	donor/recipient
333	oki108	hspEAsia-sg6 (Okinawa)	Japan (main Okinawa Island)	recipient
334	oki1427	hspEAsia-sg6 (Okinawa)	Japan (main Okinawa Island)	recipient
335	oki424	hspEAsia-sg6 (Okinawa)	Japan (main Okinawa Island)	recipient
336	oki834	hspEAsia-sg6 (Okinawa)	Japan (main Okinawa Island)	recipient
337	oki1420	hspOkinawa	Japan (main Okinawa Island)	donor/recipient
338	oki1419	hspOkinawa	Japan (main Okinawa Island)	donor/recipient
339	oki828	hspOkinawa	Japan (main Okinawa Island)	donor/recipient
340	oki1	hspOkinawa	Japan (main Okinawa Island)	donor/recipient
341	oki673	hspOkinawa	Japan (main Okinawa Island)	donor/recipient
342	oki154	hspOkinawa	Japan (main Okinawa Island)	donor/recipient
343	oki1416	hspOkinawa	Japan (main Okinawa Island)	donor/recipient
344	oki114	hspOkinawa	Japan (main Okinawa Island)	donor/recipient
345	oki891	hspOkinawa	Japan (main Okinawa Island)	donor/recipient
346	OK136	hspOkinawa	Japan (main Okinawa Island)	donor/recipient
347	oki109	hspOkinawa	Japan (main Okinawa Island)	donor/recipient
348	myk011	hspOkinawa	Japan (Miyako Island)	recipient
349	oki128	hspOkinawa	Japan (main Okinawa Island)	donor/recipient
350	oki804	hspOkinawa	Japan (main Okinawa Island)	donor/recipient
351	oki131	hspOkinawa	Japan (main Okinawa Island)	donor/recipient
352	oki142	hspOkinawa	Japan (main Okinawa Island)	donor/recipient
353	YN-P1489	hspEAsia-sg1 (Southwest China)	China	donor/recipient
354	YN-P1327	hspEAsia-sg1 (Southwest China)	China	donor/recipient
355	YN-P173	hspEAsia-sg1 (Southwest China)	China	donor/recipient
356	P162	hspEAsia-sg1 (Southwest China)	China	donor/recipient
357	P164	hspEAsia-sg1 (Southwest China)	China	recipient
358	YN-P1268	hspEAsia-sg1 (Southwest China)	China	recipient
359	YN-M247	hspEAsia-sg1 (Southwest China)	China	recipient
360	P200	hspEAsia-sg1 (Southwest China)	China	recipient
361	YN-M12	hspEAsia-sg1 (Southwest China)	China	recipient
362	YN-P205	hspEAsia-sg1 (Southwest China)	China	recipient
363	M523	hspEAsia-sg1 (Southwest China)	China	recipient
364	M3021	hspEAsia-sg1 (Southwest China)	China	donor/recipient
365	YN-M1579	hspEAsia-sg1 (Southwest China)	China	recipient
366	YN-M319	hspEAsia-sg1 (Southwest China)	China	recipient
367	YN-M346	hspEAsia-sg1 (Southwest China)	China	donor*/recipient
368	M628	hspEAsia-sg1 (Southwest China)	China	recipient
369	YN-P160	hspEAsia-sg1 (Southwest China)	China	donor/recipient
370	YN-M242	hspEAsia-sg1 (Southwest China)	China	recipient
371	YN-M1575	hspEAsia-sg1 (Southwest China)	China	recipient
372	YN-M1233	hspEAsia-sg1 (Southwest China)	China	recipient
373	YN-P1467	hspEAsia-sg1 (Southwest China)	China	donor/recipient
374	YN-P1470	hspEAsia-sg1 (Southwest China)	China	recipient
375	M401	hspEAsia-sg1 (Southwest China)	China	donor/recipient
376	M736	hspEAsia-sg1 (Southwest China)	China	donor/recipient
377	M3029	hspEAsia-sg1 (Southwest China)	China	recipient
378	YN-M284	hspEAsia-sg1 (Southwest China)	China	donor/recipient
379	M3022	hspEAsia-sg1 (Southwest China)	China	donor/recipient
380	YN-M1466	hspEAsia-sg1 (Southwest China)	China	recipient
381	M588	hspEAsia-sg1 (Southwest China)	China	donor/recipient
382	M670	hspEAsia-sg1 (Southwest China)	China	donor/recipient
383	YN1-91	hspEAsia-sg1 (Southwest China)	China	recipient
384	M712	hspEAsia-sg1 (Southwest China)	China	recipient
385	YN-M21	hspEAsia-sg1 (Southwest China)	China	recipient
386	XZ274	hspEAsia-sg1 (Southwest China)	China	donor*/recipient
387	YN4-84	hspEAsia-sg1 (Southwest China)	China	recipient
388	YN-M264	hspEAsia-sg1 (Southwest China)	China	recipient
389	YNYX3	hspEAsia-sg1 (Southwest China)	China	recipient
390	YNYX8	hspEAsia-sg1 (Southwest China)	China	recipient
391	YNYX91	hspEAsia-sg1 (Southwest China)	China	recipient
392	YNYX85	hspEAsia-sg1 (Southwest China)	China	recipient
393	kor-ca23	hspEAsia-sg5 (Korea)	SouthKorea	donor/recipient
394	kor-c12	hspEAsia-sg5 (Korea)	SouthKorea	recipient
395	oi05-383	hspEAsia-sg5 (Korea)	Japan (Oita)	recipient
396	kor-ca83	hspEAsia-sg5 (Korea)	SouthKorea	recipient
397	kor-d8	hspEAsia-sg5 (Korea)	SouthKorea	recipient
398	oi08-285	hspEAsia-sg5 (Korea)	Japan (Oita)	recipient
399	kor-d77	hspEAsia-sg5 (Korea)	SouthKorea	recipient
400	H-137	hspEAsia-sg5 (Korea)	SouthKorea	donor*/recipient
401	oi02-443	hspEAsia-sg5 (Korea)	Japan (Oita)	recipient
402	Kyoto51B	hspEAsia-sg5 (Korea)	Japan (Kyoto)	recipient
403	kor-n20	hspEAsia-sg5 (Korea)	SouthKorea	recipient
404	kor-d2	hspEAsia-sg5 (Korea)	SouthKorea	donor/recipient
405	kor-ca205	hspEAsia-sg5 (Korea)	SouthKorea	donor/recipient
406	oi08-361	hspEAsia-sg5 (Korea)	Japan (Oita)	recipient
407	oitc006	hspEAsia-sg5 (Korea)	Japan (Oita)	recipient
408	kor-ca45	hspEAsia-sg5 (Korea)	SouthKorea	donor/recipient
409	kor-d11	hspEAsia-sg5 (Korea)	SouthKorea	recipient
410	oi01-327	hspEAsia-sg5 (Korea)	Japan (Oita)	recipient
411	oitc001re	hspEAsia-sg5 (Korea)	Japan (Oita)	recipient
412	oi07-238	hspEAsia-sg5 (Korea)	Japan (Oita)	recipient
413	kor-ca38	hspEAsia-sg5 (Korea)	SouthKorea	recipient
414	kor-ca79	hspEAsia-sg5 (Korea)	SouthKorea	recipient
415	kor-ca16	hspEAsia-sg5 (Korea)	SouthKorea	donor/recipient
416	kor-ca104	hspEAsia-sg5 (Korea)	SouthKorea	recipient
417	kor-ca26	hspEAsia-sg5 (Korea)	SouthKorea	recipient
418	52	hspEAsia-sg5 (Korea)	SouthKorea	donor/recipient
419	kor-c301	hspEAsia-sg5 (Korea)	SouthKorea	donor/recipient
420	kor-c5	hspEAsia-sg5 (Korea)	SouthKorea	recipient
421	kor-ca3	hspEAsia-sg5 (Korea)	SouthKorea	recipient
422	oi05-626	hspEAsia-sg5 (Korea)	Japan (Oita)	recipient
423	kor-d9	hspEAsia-sg5 (Korea)	SouthKorea	recipient
424	kor-ca11	hspEAsia-sg5 (Korea)	SouthKorea	recipient
425	kor-ca34	hspEAsia-sg5 (Korea)	SouthKorea	donor/recipient
426	kor-ca37	hspEAsia-sg5 (Korea)	SouthKorea	recipient
427	kor-n94	hspEAsia-sg5 (Korea)	SouthKorea	recipient
428	kor-ca25	hspEAsia-sg5 (Korea)	SouthKorea	recipient
429	kor-c42	hspEAsia-sg5 (Korea)	SouthKorea	recipient
430	kor-ca76	hspEAsia-sg5 (Korea)	SouthKorea	recipient
431	kor-d16	hspEAsia-sg5 (Korea)	SouthKorea	recipient
432	kor-d10	hspEAsia-sg5 (Korea)	SouthKorea	donor/recipient
433	F32	hspEAsia-sg5 (Korea)	Japan (Fukui)	recipient
434	kor-d23	hspEAsia-sg5 (Korea)	SouthKorea	recipient
435	kor-d66	hspEAsia-sg5 (Korea)	SouthKorea	recipient
436	kor-c34	hspEAsia-sg5 (Korea)	SouthKorea	donor/recipient
437	51	hspEAsia-sg5 (Korea)	SouthKorea	donor*/recipient
438	kor-ca91old	hspEAsia-sg5 (Korea)	SouthKorea	recipient
439	kor-c49	hspEAsia-sg5 (Korea)	SouthKorea	donor/recipient
440	oi08-423	hspEAsia-sg5 (Korea)	Japan (Oita)	recipient
441	kor-ca73	hspEAsia-sg5 (Korea)	SouthKorea	recipient
442	kor-c29	hspEAsia-sg5 (Korea)	SouthKorea	recipient
443	kor-c20	hspEAsia-sg5 (Korea)	SouthKorea	recipient
444	kor-ca51	hspEAsia-sg5 (Korea)	SouthKorea	donor/recipient
445	kor-ca105old	hspEAsia-sg5 (Korea)	SouthKorea	recipient
446	kor-ca20	hspEAsia-sg5 (Korea)	SouthKorea	recipient
447	kor-ca93old	hspEAsia-sg5 (Korea)	SouthKorea	recipient
448	kor-c50	hspEAsia-sg5 (Korea)	SouthKorea	recipient
449	kor-d59	hspEAsia-sg5 (Korea)	SouthKorea	recipient
450	kor-ca63	hspEAsia-sg5 (Korea)	SouthKorea	recipient
451	DU15	hspEAsia-sg5 (Korea)	SouthKorea	donor/recipient
452	oi10-252	hspEAsia-sg5 (Korea)	Japan (Oita)	recipient
453	oki831	hspEAsia-sg5 (Korea)	Japan (main Okinawa Island)	recipient
454	oki601	hspEAsia-sg5 (Korea)	Japan (main Okinawa Island)	recipient
455	oi01-321	hspEAsia-sg5 (Korea)	Japan (Oita)	recipient
456	oi01-124	hspEAsia-sg5 (Korea)	Japan (Oita)	recipient
457	oi05-187	hspEAsia-sg5 (Korea)	Japan (Oita)	recipient
458	kgsh016	hspEAsia-sg5 (Korea)	Japan (Kagoshima)	recipient
459	oki149	hspEAsia-sg5 (Korea)	Japan (main Okinawa Island)	recipient
460	HLJ259	hspEAsia-sg3 (Northeast China)	China	recipient
461	HLJ016	hspEAsia-sg3 (Northeast China)	China	donor/recipient
462	HLJ022	hspEAsia-sg3 (Northeast China)	China	donor/recipient
463	D33	hspEAsia-sg3 (Northeast China)	China	recipient
464	HLJ220	hspEAsia-sg3 (Northeast China)	China	donor/recipient
465	HLJ15A	hspEAsia-sg3 (Northeast China)	China	recipient
466	HLJ039	hspEAsia-sg3 (Northeast China)	China	donor/recipient
467	HLJ014	hspEAsia-sg3 (Northeast China)	China	donor/recipient
468	HLJ262	hspEAsia-sg3 (Northeast China)	China	recipient
469	SD30074	hspEAsia-sg3 (Northeast China)	China	recipient
470	NM110	hspEAsia-sg3 (Northeast China)	China	recipient
471	BJWJ17	hspEAsia-sg3 (Northeast China)	China	recipient
472	HLJ229	hspEAsia-sg3 (Northeast China)	China	donor/recipient
473	SD30041	hspEAsia-sg3 (Northeast China)	China	donor/recipient
474	SD30050	hspEAsia-sg3 (Northeast China)	China	recipient
475	oi00-504	hspEAsia-sg3 (Northeast China)	Japan (Oita)	recipient
476	NM36	hspEAsia-sg3 (Northeast China)	China	recipient
477	HLJ215	hspEAsia-sg3 (Northeast China)	China	donor/recipient
478	SD30039	hspEAsia-sg3 (Northeast China)	China	recipient
479	BJXHWU	hspEAsia-sg3 (Northeast China)	China	recipient
480	NM219	hspEAsia-sg3 (Northeast China)	China	donor/recipient
481	HLJ201	hspEAsia-sg3 (Northeast China)	China	donor/recipient
482	BJWJ16	hspEAsia-sg3 (Northeast China)	China	recipient
483	NM241	hspEAsia-sg3 (Northeast China)	China	donor/recipient
484	HLJ270	hspEAsia-sg3 (Northeast China)	China	recipient
485	NM179	hspEAsia-sg3 (Northeast China)	China	donor/recipient
486	SD30055	hspEAsia-sg3 (Northeast China)	China	recipient
487	SD30063	hspEAsia-sg3 (Northeast China)	China	donor*/recipient
488	NM243	hspEAsia-sg3 (Northeast China)	China	recipient
489	NXHP1	hspEAsia-sg3 (Northeast China)	China	recipient
490	HLJ226	hspEAsia-sg3 (Northeast China)	China	recipient
491	NM274	hspEAsia-sg3 (Northeast China)	China	recipient
492	NM255	hspEAsia-sg3 (Northeast China)	China	recipient
493	HLJ030	hspEAsia-sg3 (Northeast China)	China	recipient
494	NM218	hspEAsia-sg3 (Northeast China)	China	donor*/recipient
495	NM273	hspEAsia-sg3 (Northeast China)	China	recipient
496	SD30070	hspEAsia-sg3 (Northeast China)	China	recipient
497	SD30087	hspEAsia-sg3 (Northeast China)	China	recipient
498	YTC-5	hspEAsia-sg3 (Northeast China)	China	recipient
499	SD30073	hspEAsia-sg3 (Northeast China)	China	donor/recipient
500	XA6	hspEAsia-sg3 (Northeast China)	China	recipient
501	oi05-393	hspEAsia-sg2 (Southeast China)	Japan (Oita)	recipient
502	Kyoto101A	hspEAsia-sg2 (Southeast China)	Japan (Kyoto)	recipient
503	oi13-330	hspEAsia-sg2 (Southeast China)	Japan (Oita)	recipient
504	oki779	hspEAsia-sg2 (Southeast China)	Japan (main Okinawa Island)	recipient
505	K29	hspEAsia-sg2 (Southeast China)	Japan (Hokkaido)	recipient
506	CPY1962	hspEAsia-sg2 (Southeast China)	Japan (Yamaguchi)	recipient
507	oi02-382	hspEAsia-sg2 (Southeast China)	Japan (Oita)	recipient
508	kgsh007	hspEAsia-sg2 (Southeast China)	Japan (Kagoshima)	recipient
509	FJ-A259A	hspEAsia-sg2 (Southeast China)	China	donor/recipient
510	FJ-H78B	hspEAsia-sg2 (Southeast China)	China	recipient
511	oi01-455	hspEAsia-sg2 (Southeast China)	Japan (Oita)	recipient
512	OK314	hspEAsia-sg2 (Southeast China)	Japan (main Okinawa Island)	recipient
513	oi02-160	hspEAsia-sg2 (Southeast China)	Japan (Oita)	recipient
514	oki443	hspEAsia-sg2 (Southeast China)	Japan (main Okinawa Island)	recipient
515	oki286	hspEAsia-sg2 (Southeast China)	Japan (main Okinawa Island)	recipient
516	oki887	hspEAsia-sg2 (Southeast China)	Japan (main Okinawa Island)	recipient
517	oi06-555	hspEAsia-sg2 (Southeast China)	Japan (Oita)	recipient
518	kgsh002	hspEAsia-sg2 (Southeast China)	Japan (Kagoshima)	recipient
519	kgsh009	hspEAsia-sg2 (Southeast China)	Japan (Kagoshima)	recipient
520	OK212	hspEAsia-sg2 (Southeast China)	Japan (main Okinawa Island)	recipient
521	OK103	hspEAsia-sg2 (Southeast China)	Japan (main Okinawa Island)	recipient
522	AH443	hspEAsia-sg2 (Southeast China)	Japan (Aomori)	recipient
523	oi01-314	hspEAsia-sg2 (Southeast China)	Japan (Oita)	recipient
524	GU1862A	hspEAsia-sg2 (Southeast China)	Japan (Hokkaido)	recipient
525	oi01-577	hspEAsia-sg2 (Southeast China)	Japan (Oita)	recipient
526	kgsh001	hspEAsia-sg2 (Southeast China)	Japan (Kagoshima)	recipient
527	AH67	hspEAsia-sg2 (Southeast China)	Japan (Aomori)	recipient
528	CPY1662	hspEAsia-sg2 (Southeast China)	Japan (Yamaguchi)	recipient
529	Kyoto90A	hspEAsia-sg2 (Southeast China)	Japan (Kyoto)	recipient
530	Kyoto98A	hspEAsia-sg2 (Southeast China)	Japan (Kyoto)	recipient
531	kgsh012	hspEAsia-sg2 (Southeast China)	Japan (Kagoshima)	recipient
532	FJ-B42A	hspEAsia-sg2 (Southeast China)	China	recipient
533	FJ-W26B	hspEAsia-sg2 (Southeast China)	China	recipient
534	FJ-F222A	hspEAsia-sg2 (Southeast China)	China	donor/recipient
535	FJ-H134B	hspEAsia-sg2 (Southeast China)	China	donor/recipient
536	FJ-B17A	hspEAsia-sg2 (Southeast China)	China	donor/recipient
537	FJ-E555A	hspEAsia-sg2 (Southeast China)	China	recipient
538	FJ-A153A	hspEAsia-sg2 (Southeast China)	China	recipient
539	oi10-358	hspEAsia-sg2 (Southeast China)	Japan (Oita)	recipient
540	FJ-B0001A	hspEAsia-sg2 (Southeast China)	China	donor/recipient
541	FJ-F223B	hspEAsia-sg2 (Southeast China)	China	donor/recipient
542	OK304	hspEAsia-sg2 (Southeast China)	Japan (main Okinawa Island)	recipient
543	FJ-A444B	hspEAsia-sg2 (Southeast China)	China	donor/recipient
544	FJ-F11A	hspEAsia-sg2 (Southeast China)	China	recipient
545	FJ-H137B	hspEAsia-sg2 (Southeast China)	China	recipient
546	FJ-F39A	hspEAsia-sg2 (Southeast China)	China	donor/recipient
547	oki200	hspEAsia-sg2 (Southeast China)	Japan (main Okinawa Island)	recipient
548	FJ-H122A	hspEAsia-sg2 (Southeast China)	China	recipient
549	FJ-A252A	hspEAsia-sg2 (Southeast China)	China	recipient
550	FJ-H107A	hspEAsia-sg2 (Southeast China)	China	donor/recipient
551	FJ-E330B	hspEAsia-sg2 (Southeast China)	China	donor/recipient
552	FJ-H125A	hspEAsia-sg2 (Southeast China)	China	recipient
553	myk015	hspEAsia-sg2 (Southeast China)	Japan (Miyako Island)	recipient
554	FJ-H251A	hspEAsia-sg2 (Southeast China)	China	recipient
555	FJ-H167B	hspEAsia-sg2 (Southeast China)	China	recipient
556	FJ-H15B	hspEAsia-sg2 (Southeast China)	China	donor/recipient
557	kgsh017	hspEAsia-sg2 (Southeast China)	Japan (Kagoshima)	recipient
558	FJ-H302A	hspEAsia-sg2 (Southeast China)	China	donor/recipient
559	FJ-H8A	hspEAsia-sg2 (Southeast China)	China	recipient
560	FJ-W50A	hspEAsia-sg2 (Southeast China)	China	donor*/recipient
561	FJ-W47B	hspEAsia-sg2 (Southeast China)	China	donor/recipient
562	FJ-W41A	hspEAsia-sg2 (Southeast China)	China	donor*/recipient
563	FJ-H421B	hspEAsia-sg2 (Southeast China)	China	recipient
564	FJ-A555A	hspEAsia-sg2 (Southeast China)	China	recipient
565	HZT090501406	hspEAsia-sg2 (Southeast China)	China	recipient
566	OK206	hspEAsia-sg2 (Southeast China)	Japan (main Okinawa Island)	recipient
567	FJ-B57A	hspEAsia-sg2 (Southeast China)	China	recipient
568	FJ-F114A	hspEAsia-sg2 (Southeast China)	China	recipient
569	Kyoto30A	hspEAsia-sg2 (Southeast China)	Japan (Kyoto)	recipient
570	HZT090600337	hspEAsia-sg2 (Southeast China)	China	recipient
571	ZHOU183	hspEAsia-sg2 (Southeast China)	China	recipient
572	HZT090600333	hspEAsia-sg2 (Southeast China)	China	recipient
573	HZT342	hspEAsia-sg2 (Southeast China)	China	recipient
574	FJ-W55B	hspEAsia-sg2 (Southeast China)	China	recipient
575	FJ-B71A	hspEAsia-sg2 (Southeast China)	China	recipient
576	wls-5-14	hspEAsia-sg2 (Southeast China)	China	recipient
577	Khanty17	hspUral	Russia	donor*/recipient
578	Khanty30	hspUral	Russia	donor*/recipient
579	Khanty40	hspUral	Russia	donor*/recipient
580	Nentsy82	hspUral	Russia	donor*/recipient
581	Khanty16	hspUral	Russia	donor*/recipient
582	Khanty27	hspUral	Russia	donor*/recipient
583	Khanty26	hspUral	Russia	donor*/recipient
584	Nentsy28	hspUral	Russia	donor*/recipient
585	Nentsy32	hspUral	Russia	donor*/recipient
586	Nentsy37	hspUral	Russia	donor*/recipient
587	Nentsy29	hspUral	Russia	donor*/recipient
588	Nentsy65	hspUral	Russia	donor*/recipient
589	Nentsy38	hspUral	Russia	donor*/recipient
590	Khanty39	hspUral	Russia	donor*/recipient
591	Nentsy90	hspUral	Russia	donor*/recipient
592	FD662	hpAsia2	Malaysia	donor*/recipient
593	Kyoto57A	hpAsia2	Japan (Kyoto)	recipient
594	Myanmar51	hpAsia2	Myanmar	donor*/recipient
595	Yangon142	hpAsia2	Myanmar	donor*/recipient
596	Myanmar52	hpAsia2	Myanmar	donor*/recipient
597	Santal49	hpAsia2	India	donor*/recipient
598	NAK7	hpAsia2	India	donor*/recipient
599	Yangon179	hpAsia2	Myanmar	donor*/recipient
600	L7	hpAsia2	India	donor*/recipient
601	NP05_112	hpAsia2	Nepal	donor*/recipient
602	NP05_121	hpAsia2	Nepal	donor*/recipient
603	NP04	hpAsia2	Nepal	donor*/recipient
604	NP05_107	hpAsia2	Nepal	donor*/recipient
605	NP05_272	hpAsia2	Nepal	donor*/recipient
606	NP05_278	hpAsia2	Nepal	donor*/recipient
607	India7	hpAsia2	India	donor*/recipient
608	HpGP-IDN-011	hpSahul	Indonesia	donor/recipient
609	Neuguinea12	hpSahul	Papua New Guinea	donor/recipient
610	Neuguinea25	hpSahul	Papua New Guinea	donor/recipient
611	Neuguinea51	hpSahul	Papua New Guinea	donor/recipient
612	Neuguinea56	hpSahul	Papua New Guinea	donor/recipient
613	PNG84A	hpSahul	Papua New Guinea	donor/recipient
614	Neuguinea66	hpSahul	Papua New Guinea	donor/recipient
615	Neuguinea78	hpSahul	Papua New Guinea	donor/recipient
616	HP99440	hpSahul	Australia	donor/recipient
617	HPJ023	hpSahul	Australia	donor/recipient
618	ausabrJ05	hpSahul	Australia	donor/recipient
619	HPJ148	hpSahul	Australia	donor/recipient
620	HPJ071	hpSahul	Australia	donor/recipient
621	HPAS23	hpSahul	Australia	donor/recipient
622	HPJ156	hpSahul	Australia	donor/recipient
623	oki1342	hpRyukyu	Japan (main Okinawa Island)	donor/recipient
624	oki116	hpRyukyu	Japan (main Okinawa Island)	donor/recipient
625	oki102	hpRyukyu	Japan (main Okinawa Island)	donor/recipient
626	OK144	hpRyukyu	Japan (main Okinawa Island)	recipient
627	oki112	hpRyukyu	Japan (main Okinawa Island)	donor/recipient
628	oki290	hpRyukyu	Japan (main Okinawa Island)	donor/recipient
629	oki898	hpRyukyu	Japan (main Okinawa Island)	donor/recipient
630	oki508	hpRyukyu	Japan (main Okinawa Island)	donor/recipient
631	oki439	hpRyukyu	Japan (main Okinawa Island)	donor/recipient
632	oki416	hpRyukyu	Japan (main Okinawa Island)	donor/recipient
633	oki421	hpRyukyu	Japan (main Okinawa Island)	donor/recipient
634	OK180	hpRyukyu	Japan (main Okinawa Island)	donor/recipient
635	oki218	hpRyukyu	Japan (main Okinawa Island)	donor/recipient
636	oki385	hpRyukyu	Japan (main Okinawa Island)	donor/recipient
637	oki422	hpRyukyu	Japan (main Okinawa Island)	donor/recipient
638	oki105	hpRyukyu	Japan (main Okinawa Island)	donor/recipient
639	Aklavik117	hspIndigenousAmerica	Canada	donor/recipient
640	CAN-196	hspIndigenousAmerica	Canada	donor/recipient
641	ALA5	hspIndigenousAmerica	United States	recipient
642	ALA3	hspIndigenousAmerica	United States	donor/recipient
643	CAN-019	hspIndigenousAmerica	Canada	recipient
644	Aklavik86	hspIndigenousAmerica	Canada	donor/recipient
645	CAN-290	hspIndigenousAmerica	Canada	recipient
646	CAN-136	hspIndigenousAmerica	Canada	donor/recipient
647	ALA9	hspIndigenousAmerica	United States	donor/recipient
648	CAN-243	hspIndigenousAmerica	Canada	donor/recipient
649	Ca-97-30	hspIndigenousAmerica	Canada	recipient
650	Hk721	hspIndigenousAmerica	Japan (Hokkaido Ainu)	recipient
651	Hk711	hspIndigenousAmerica	Japan (Hokkaido Ainu)	recipient
652	Hk840	hspIndigenousAmerica	Japan (Hokkaido Ainu)	recipient
653	Sakhalin60	hspIndigenousAmerica	Russia	recipient
654	Sat464	hspIndigenousAmerica	Peru	donor/recipient
655	Shi112	hspIndigenousAmerica	Peru	donor/recipient
656	Shi169	hspIndigenousAmerica	Peru	donor/recipient
657	Shi470	hspIndigenousAmerica	Peru	donor/recipient
658	Hui1766	hspIndigenousAmerica	Colombia	donor/recipient
659	Hui1769	hspIndigenousAmerica	Colombia	donor/recipient
660	Puno120	hspIndigenousAmerica	Peru	donor/recipient
661	v225d	hspIndigenousAmerica	Venezuela	donor/recipient
662	Evenky01	hpNorthAsia	Russia	donor*/recipient
663	Evenky73	hpNorthAsia	Russia	donor*/recipient
664	Evenky65	hpNorthAsia	Russia	donor*/recipient
665	BURYAT49	hpNorthAsia	Russia	donor*/recipient
666	BURYAT27	hpNorthAsia	Russia	donor*/recipient
667	altai11	hpNorthAsia	Russia	donor*/recipient
668	mong44	hpNorthAsia	Mongolia	donor*/recipient
669	Tuvac46	hpNorthAsia	Russia	donor*/recipient
670	mong49	hpNorthAsia	Mongolia	donor*/recipient
671	yak97	hpNorthAsia	Russia	donor*/recipient
672	BURYAT14	hpNorthAsia	Russia	donor*/recipient
673	TUVAB18a	hpNorthAsia	Russia	donor*/recipient
674	BURYAT9	hpNorthAsia	Russia	recipient
675	Khanty04	hpNorthAsia	Russia	recipient
676	Nanai40	hpNorthAsia	Russia	recipient
677	Even14	hpNorthAsia	Russia	donor*/recipient
678	Nanai30	hpNorthAsia	Russia	donor*/recipient
679	Keto18	hpNorthAsia	Russia	donor*/recipient
680	ES-54	hpAfrica1	Spain	donor*/recipient
681	PeCan18	hpAfrica1	Peru	donor*/recipient
682	Gambia9424	hpAfrica1	The Gambia	donor*/recipient
683	B41	hpAfrica1	France	donor*/recipient
684	GAM103Bi	hpAfrica1	The Gambia	donor*/recipient
685	GAM244Ai	hpAfrica1	The Gambia	donor*/recipient
686	908	hpAfrica1	France	donor*/recipient
687	GAM117Ai	hpAfrica1	The Gambia	donor*/recipient
688	J99	hpAfrica1	United States	donor*/recipient
689	SA162C	hpAfrica1	South Africa	donor*/recipient
690	SA227C	hpAfrica1	South Africa	donor*/recipient
691	SA216C	hpAfrica1	South Africa	donor*/recipient
692	SA45C	hpAfrica1	South Africa	donor*/recipient
693	SA158C	hpAfrica1	South Africa	donor*/recipient
694	SA46C	hpAfrica1	South Africa	donor*/recipient
695	oki326	hpEurope	Japan (main Okinawa Island)	recipient
696	kgsh010	hpEurope	Japan (Kagoshima)	recipient
697	OK317	hpEurope	Japan (main Okinawa Island)	recipient
698	oki1106	hpEurope	Japan (main Okinawa Island)	recipient
699	ES-68	hpEurope	Spain	recipient
700	207-99	hpEurope	Portugal	donor/recipient
701	22352	hpEurope	Colombia	recipient
702	38185	hpEurope	Belgium	donor/recipient
703	B26	hpEurope	France	donor/recipient
704	1152-04	hpEurope	Portugal	donor/recipient
705	ES-10	hpEurope	Spain	donor/recipient
706	HUP-B14	hpEurope	Spain	donor/recipient
707	myk006	hpEurope	Japan (Miyako Island)	recipient
708	HE-NC55-1	hpEurope	Sweden	donor/recipient
709	HPAG1	hpEurope	Sweden	donor/recipient
710	26695	hpEurope	UK	donor/recipient
711	33375	hpEurope	Belgium	donor/recipient
712	Lithuania75	hpEurope	Lithuania	donor/recipient
713	oki23003	hpEurope	Japan (main Okinawa Island mainland)	recipient
714	SW21C	hpEurope	United Kingdom	donor/recipient
715	P12	hpEurope	Germany	donor/recipient
716	B35	hpEurope	France	donor/recipient
717	G27	hpEurope	Italy	donor/recipient
718	oki1423	hpEurope	Japan (main Okinawa Island)	recipient
719	oki1413	hpEurope	Japan (main Okinawa Island)	recipient
720	oki1432	hpEurope	Japan (main Okinawa Island)	recipient
721	HP13005	hpNEAfrica	Sudan	donor*/recipient
722	HP08058	hpNEAfrica	Sudan	donor*/recipient
723	HP13050	hpNEAfrica	Sudan	donor*/recipient
724	HP08074	hpNEAfrica	Ethiopia	donor*/recipient
725	HP11049	hpNEAfrica	Sudan	donor*/recipient
726	su2	hpNEAfrica	Sudan	donor*/recipient
727	NIGH2494	hpNEAfrica	Nigeria	donor*/recipient
728	HP08061	hpNEAfrica	Ethiopia	donor*/recipient
729	HP07036	hpNEAfrica	Somalia	donor*/recipient
730	HP13068	hpNEAfrica	Ethiopia	recipient
731	ETH09	hpNEAfrica	Ethiopia	donor*/recipient
732	HP01234	hpNEAfrica	Somalia	donor*/recipient
733	HP15005	hpNEAfrica	Eritrea	recipient
734	SOM3506	hpNEAfrica	Somalia	donor*/recipient
735	HP98490	hpNEAfrica	Ethiopia	donor*/recipient
736	HP99255	hpNEAfrica	Eritrea	donor*/recipient
737	HP98317	hpNEAfrica	North Africa	donor*/recipient
738	SA144A	hpAfrica2	South Africa	donor*/recipient
739	SA251C	hpAfrica2	South Africa	donor*/recipient
740	K26A1	hpAfrica2	Angola	donor*/recipient
741	SA166A	hpAfrica2	South Africa	donor*/recipient
742	SA172C	hpAfrica2	South Africa	donor*/recipient
743	SA303C	hpAfrica2	South Africa	donor*/recipient
744	SouthAfrica7	hpAfrica2	South Africa	donor*/recipient
745	SA36C	hpAfrica2	South Africa	donor*/recipient
746	SA169C	hpAfrica2	South Africa	donor*/recipient
747	SouthAfrica20	hpAfrica2	South Africa	donor*/recipient
748	SA253C	hpAfrica2	South Africa	donor*/recipient
749	SA194C	hpAfrica2	South Africa	donor*/recipient
750	SA155C	hpAfrica2	South Africa	donor*/recipient
751	SA233C	hpAfrica2	South Africa	donor*/recipient
752	SouthAfrica50	hpAfrica2	South Africa	donor*/recipient
donor*; strains used as donors in the ancestral chromosomepainting

## Sheet: Table S4
S4 Table. Details of SNPs with Fst values more than 0.5 within the top 20 genes with the highest Fst values.
Gene	Description	Position in F57	Fst	Locus in F57	Locus in 26695	Start and stop position in F57	Orientation	nt position in F57	Codon	sg8	rest (sg6, sg7)	aa position in F57	sg8	rest (sg6, sg7)	aa change
hp0378	cytochrome c biogenesis protein (CcsBA)	1109884	0.805206	HPF57_1039	HP0378	1107145-1109955	-	72	3	t	c	24	F	L	non
		1109906	0.787981	HPF57_1039	HP0378	1107145-1109955	-	50	2	c	t	17	A	V	non
		1109881	0.771326	HPF57_1039	HP0378	1107145-1109955	-	75	3	c	t	25	Y	Y	syn
		1109888	0.766462	HPF57_1039	HP0378	1107145-1109955	-	68	2	t	c	23	V	A	non
		1109886	0.718366	HPF57_1039	HP0378	1107145-1109955	-	70	1	t	c	24	F	L	non
		1109918	0.709651	HPF57_1039	HP0378	1107145-1109955	-	38	2	g	c	13	G	A	non
		1109930	0.683348	HPF57_1039	HP0378	1107145-1109955	-	26	2	a	c	9	Y	S	non
		1109839	0.659865	HPF57_1039	HP0378	1107145-1109955	-	117	3	c	t	39	Y	Y	syn
		1109922	0.640761	HPF57_1039	HP0378	1107145-1109955	-	34	1	t	c	12	F	L	non
		1108966	0.630576	HPF57_1039	HP0378	1107145-1109955	-	990	3	c	t	330	R	R	syn
		1109659	0.624963	HPF57_1039	HP0378	1107145-1109955	-	297	3	g	a	99	T	T	syn
hp0377	thiol:disulfide interchange protein DsbC/cytochrome c maturation protein CcmG	1110057	0.780266	HPF57_1040	HP0377	1109964-1110635	-	579	3	a	g	193	K	E	non
		1109989	0.770946	HPF57_1040	HP0377	1109964-1110635	-	647	2	g	a	216	G	D	non
		1110024	0.753772	HPF57_1040	HP0377	1109964-1110635	-	612	3	t	c	204	T	I	non
		1110471	0.69249	HPF57_1040	HP0377	1109964-1110635	-	165	3	t	a	55	T	I	non
		1110144	0.672395	HPF57_1040	HP0377	1109964-1110635	-	492	3	c	t	164	D	D	syn
		1110615	0.636657	HPF57_1040	HP0377	1109964-1110635	-	21	3	c	t	7	V	V	syn
		1110135	0.635982	HPF57_1040	HP0377	1109964-1110635	-	501	3	t	c	167	G	G	syn
		1110472	0.632558	HPF57_1040	HP0377	1109964-1110635	-	164	2	c	t	55	T	I	non
		1110064	0.589062	HPF57_1040	HP0377	1109964-1110635	-	572	2	a	g	191	D	S	non
		1110065	0.589062	HPF57_1040	HP0377	1109964-1110635	-	571	1	g	a	191	D	S	non
		1110047	0.575694	HPF57_1040	HP0377	1109964-1110635	-	589	1	a	g	197	T	A	non
		1110040	0.567381	HPF57_1040	HP0377	1109964-1110635	-	596	2	a	g	199	N	S	non
		1110492	0.566438	HPF57_1040	HP0377	1109964-1110635	-	144	3	g	a	48	L	L	syn
		1110339	0.563692	HPF57_1040	HP0377	1109964-1110635	-	297	3	t	c	99	L	L	syn
		1110050	0.56284	HPF57_1040	HP0377	1109964-1110635	-	586	1	g	a	196	D	K	non
		1110059	0.56284	HPF57_1040	HP0377	1109964-1110635	-	577	1	a	g	193	K	E	non
		1110060	0.56284	HPF57_1040	HP0377	1109964-1110635	-	576	3	g	a	192	G	E	non
		1110061	0.56284	HPF57_1040	HP0377	1109964-1110635	-	575	2	g	a	192	G	E	non
		1110353	0.559286	HPF57_1040	HP0377	1109964-1110635	-	283	1	c	t	95	L	F	non
		1110025	0.556573	HPF57_1040	HP0377	1109964-1110635	-	611	2	c	t	204	T	I	non
		1110035	0.551134	HPF57_1040	HP0377	1109964-1110635	-	601	1	g	a	201	E	K	non
		1110306	0.548973	HPF57_1040	HP0377	1109964-1110635	-	330	3	g	a	110	K	K	syn
		1110315	0.535544	HPF57_1040	HP0377	1109964-1110635	-	321	3	t	c	107	N	N	syn
hp0376	ferrochelatase HemH	1110761	0.720092	HPF57_1041	HP0376	1110709-1111716	-	956	2	c	t	319	T	I	non
		1110892	0.582398	HPF57_1041	HP0376	1110709-1111716	-	825	3	c	t	275	I	I	syn
		1111009	0.531879	HPF57_1041	HP0376	1110709-1111716	-	708	3	g	a	236	Q	Q	syn
hp1077	high-affinity nickel-transport protein NixA	432185	0.6336	HPF57_0423	HP1077	431580-432575	+	606	3	a	g	202	L	L	syn
		431729	0.630968	HPF57_0423	HP1077	431580-432575	+	150	3	t	c	50	H	H	syn
hp0701	DNA gyrase subunit A GyrA	765880	0.625212	HPF57_0725	HP0701	765254-767740	+	627	3	g	a	209	L	L	syn
		765875	0.609272	HPF57_0725	HP0701	765254-767740	+	622	1	a	g	208	R	G	non
		766054	0.534532	HPF57_0725	HP0701	765254-767740	+	801	3	c	t	267	P	P	syn
		765997	0.511454	HPF57_0725	HP0701	765254-767740	+	744	3	t	c	248	A	A	syn
		767716	0.507532	HPF57_0725	HP0701	765254-767740	+	2463	3	c	t	821	N	N	syn
hp0502/hp0503	type Ⅱ R-M system methylase M.hpyAXII	545754	0.611765	HPF57_0534	HP0502/HP0503	545326-546318	+	429	3	c	t	143	Y	Y	syn
		545757	0.611765	HPF57_0534	HP0502/HP0503	545326-546318	+	432	3	t	c	144	L	L	syn
		545840	0.571874	HPF57_0534	HP0502/HP0503	545326-546318	+	515	2	t	c	172	F	S	non
hpf57_1067	glycosyltransferase	1136823	0.608304	HPF57_1067	absent	1136736-1137896	-	1074	3	t	c	358	L	L	syn
		1136832	0.59807	HPF57_1067	absent	1136736-1137896	-	1065	3	c	a	355	L	S	non
		1136834	0.594772	HPF57_1067	absent	1136736-1137896	-	1063	1	c	t	355	L	S	non
		1136833	0.593396	HPF57_1067	absent	1136736-1137896	-	1064	2	t	c	355	L	S	non
		1136826	0.585466	HPF57_1067	absent	1136736-1137896	-	1071	3	g	a	357	P	P	syn
hp0829	Inosine 5'-monophosphate dehydrogenase GuaB	890658	0.603691	HPF57_0852	HP0829	890367-891812	-	1155	3	t	c	385	S	S	syn
hp0505	hypothetical protein	546601	0.599918	HPF57_0535	HP0505	546314-547069	+	288	3	t	c	96	S	S	syn
		546484	0.5074	HPF57_0535	HP0505	546314-547069	+	171	3	g	a	57	Q	Q	syn
hp0123	threonine--tRNA ligase ThrS	115683	0.598027	HPF57_0115	HP0123	113916-115754	-	72	3	a	g	24	G	G	syn
		115392	0.522875	HPF57_0115	HP0123	113916-115754	-	363	3	a	g	121	E	E	syn
		115149	0.503619	HPF57_0115	HP0123	113916-115754	-	606	3	a	g	202	E	E	syn
		114972	0.503573	HPF57_0115	HP0123	113916-115754	-	783	3	g	a	261	L	L	syn
hp1124	Tetratricopeptide repeat protein	1158453	0.597006	HPF57_1088	HP1124	1157799-1158794	-	342	3	a	g	114	R	R	syn
hp1582	Pyridoxine 5'-phosphate synthase PdxJ	1603183	0.594969	HPF57_1516	HP1582	1602863-1603651	+	321	3	a	g	107	L	L	syn
hp0401	3-phosphoshikimate 1-carboxyvinyltransferase AroA	1082833	0.594647	HPF57_1016	HP0401	1082667-1083956	+	167	2	t	c	56	I	T	non
		1083446	0.52804	HPF57_1016	HP0401	1082667-1083956	+	780	3	g	a	260	K	K	syn
hp0269	tRNA-2-methylthio-N(6)-dimethylallyladenosine synthase MiaB	333378	0.594547	HPF57_0322	HP0269	332416-333729	+	963	3	t	c	321	R	R	syn
		333640	0.546396	HPF57_0322	HP0269	332416-333729	+	1225	1	g	a	409	E	K	non
		333303	0.518074	HPF57_0322	HP0269	332416-333729	+	888	3	a	g	296	T	T	syn
hp0489/hp1115	hypothetical protein	532061	0.592642	HPF57_0520	HP0489/HP1115	531858-532253	+	204	3	t	c	68	N	N	syn
hp0534	Cag pathogenicity island protein CagS	580876	0.588785	HPF57_0563	HP0534	580554-581153	-	278	2	a	g	93	N	S	non
hp1492	NifU-like protein	1487783	0.587706	HPF57_1407	HP1492	1487578-1487847	+	206	2	c	t	69	T	M	non
hp0004	Carbonic anhydrase IcfA	2031	0.587343	HPF57_0004	HP0004	1728-2393	-	363	3	c	t	121	P	P	syn
hp1333	hypothetical protein	1361880	0.582403	HPF57_1289	HP1333	1361344-1362474	+	537	3	t	c	179	S	S	syn
		1361910	0.545629	HPF57_1289	HP1333	1361344-1362474	+	567	3	g	a	189	Q	Q	syn
		1361984	0.521772	HPF57_1289	HP1333	1361344-1362474	+	641	2	g	a	214	R	K	non
hp0470	Oligoendopeptidase F PepF	508546	0.580925	HPF57_0497	HP0470	507130-508866	-	321	3	g	a	107	L	L	syn
		507623	0.503325	HPF57_0497	HP0470	507130-508866	-	1244	2	a	c	415	Q	S	non
		507624	0.503325	HPF57_0497	HP0470	507130-508866	-	1243	1	c	t	415	Q	S	non
hp1258	hypothetical protein	1303141	0.577637	HPF57_1217	HP1258	1302947-1303405	+	195	3	t	c	65	S	S	syn
hp1572	Regulatory protein DniR	1596218	0.577603	HPF57_1507	HP1572	1595888-1597012	-	795	3	g	a	265	L	L	syn
hpf57_rs08345	hypothetical protein	582524	0.576668	HPF57_RS08345	absent	582412-582567	+	113	2	a	g	38	H	R	non
hp1359	hypothetical protein	48309	0.575722	HPF57_0041	HP1359	48108-48602	+	202	1	t	c	68	L	L	syn
hp0536	Cag pathogenicity island protein CagP	583433	0.573544	HPF57_RS02835	HP0536	583220-583564	-	132	3	g	a	44	M	I	non
hp0896	Adhesin-binding fucosylated histo-blood group antigen BabB	1289223	0.571438	HPF57_1202	HP0896	1288115-1290199	-	977	2	t	a	326	F	Y	non
hp1583	4-hydroxythreonine-4-phosphate dehydrogenase PdxA	1603716	0.570885	HPF57_1517	HP1583	1603653-1604576	+	64	1	c	t	22	L	L	syn
		1604462	0.564072	HPF57_1517	HP1583	1603653-1604576	+	810	3	c	t	270	S	S	syn
hp0285	Putative methylthiotransferase	348446	0.5706	HPF57_0338	HP0285	347772-349028	+	675	3	c	t	225	N	N	syn
		348170	0.50362	HPF57_0338	HP0285	347772-349028	+	399	3	g	a	133	K	K	syn
hp1574	Riboflavin synthase RibC	1598212	0.566607	HPF57_1509	HP1574	1597952-1598572	+	261	3	c	t	87	H	H	syn
		1598435	0.503206	HPF57_1509	HP1574	1597952-1598572	+	484	1	t	a	162	F	T	non
hp1483	Demethylmenaquinone methyltransferase MenG	1478059	0.565971	HPF57_1398	HP1483	1477838-1478578	-	520	1	t	c	174	L	L	syn
hp0887	Vacuolating cytotoxin autotransporter VacA	950141	0.565763	HPF57_0902	HP0887	946636-950526	+	3506	2	a	g	1169	N	S	non
hp0795	Trigger factor Tig	860883	0.564918	HPF57_0815	HP0795	860496-861851	-	969	3	a	g	323	R	R	syn
		860818	0.527894	HPF57_0815	HP0795	860496-861851	-	1034	2	g	a	345	R	K	non
		861522	0.509411	HPF57_0815	HP0795	860496-861851	-	330	3	t	c	110	D	D	syn
hp1017	Amino acid permease RocE	487863	0.564647	HPF57_0481	HP1017	486576-488018	-	156	3	t	c	52	G	G	syn
hpf57_0150	hypothetical protein	154974	0.563772	HPF57_0150	absent	154823-155044	+	152	2	a	a	51	H	P	non
hp1468	Branched-chain amino acid aminotransferase IlvE	1460365	0.563692	HPF57_1383	HP1468	1460097-1461119	-	755	2	g	a	252	R	K	non
hp1503	Putative cation transporting P-type ATPase CopA	1497423	0.562003	HPF57_1418	HP1503	1496162-1498531	-	1109	2	a	g	370	E	G	non
hp1071	CDP-diacylglycerol--serine O-phosphatidyltransferase PssA	438077	0.555632	HPF57_0429	HP1071	437607-438320	-	244	1	c	t	82	L	L	syn
hp0506	PG-modifying enzyme HdpA	547594	0.553049	HPF57_0536	HP0506	547271-548479	+	324	3	c	t	108	H	H	syn
hp0838	Lipoprotein	899124	0.552469	HPF57_0860	HP0838	898786-899397	+	339	3	t	a	113	A	A	syn
hp1488	Drug Exporter-1 (DrugE1)	1481926	0.55127	HPF57_1403	HP1488	1481857-1482846	-	921	3	a	g	307	E	E	syn
hp0181	CvpA family protein	202523	0.549591	HPF57_0200	HP0181	202019-202756	+	505	1	a	g	169	N	D	non
hp1362	Replicative DNA helicase DnaB	45500	0.546421	HPF57_0038	HP1362	44426-45892	+	1075	1	t	c	359	L	L	syn
		45598	0.534042	HPF57_0038	HP1362	44426-45892	+	1173	3	t	c	391	G	G	syn
hp0444	Toprim domain-containing protein	106409	0.545721	HPF57_0104	HP0444	104997-106520	+	1413	3	g	a	471	L	L	syn
hp0002	6,7-dimethyl-8-ribityllumazine synthase RibH	754	0.545216	HPF57_0002	HP0002	431-901	-	148	1	a	g	50	N	D	non
hp1280	Anthranilate phosphoribosyltransferase TrpD	1326278	0.544256	HPF57_1239	HP1280	1325936-1326943	-	666	3	a	g	222	T	T	syn
hp1293	DNA-directed RNA polymerase subunit alpha RpoA	1335563	0.542502	HPF57_1249	HP1293	1335275-1336309	-	747	3	t	c	249	A	A	syn
hp0402	Phenylalanine--tRNA ligase beta subunit PheT	1081268	0.54243	HPF57_1015	HP0402	1080357-1082651	+	912	3	a	g	304	L	L	syn
		1080466	0.530184	HPF57_1015	HP0402	1080357-1082651	+	110	2	t	c	37	L	P	non
		1080542	0.524731	HPF57_1015	HP0402	1080357-1082651	+	186	3	t	c	62	S	S	syn
		1080411	0.513836	HPF57_1015	HP0402	1080357-1082651	+	55	1	a	g	19	T	A	non
hp1201	Large ribosomal subunit protein uL1 RplA	1248380	0.541268	HPF57_1162	HP1201	1248317-1249021	-	642	3	c	t	214	A	A	syn
		1248932	0.517975	HPF57_1162	HP1201	1248317-1249021	-	90	3	a	g	30	V	V	syn
		1248413	0.502429	HPF57_1162	HP1201	1248317-1249021	-	609	3	t	c	203	S	S	syn
hp0907	Basal-body rod modification protein FlgD	965911	0.540887	HPF57_0917	HP0907	965747-966712	+	165	3	t	c	55	I	I	syn
hp0280	Heat shock protein B IbpB	342297	0.540725	HPF57_0333	HP0280	341521-342507	+	777	3	t	c	259	F	F	syn
hp1385	Fructose-1,6-bisphosphatase class 1	1556459	0.540362	HPF57_1465	HP1385	1555911-1556783	+	549	3	a	g	183	S	S	syn
		1556633	0.534042	HPF57_1465	HP1385	1555911-1556783	+	723	3	g	a	241	E	E	syn
hp0180	Apolipoprotein N-acyltransferase Lnt	201052	0.540137	HPF57_0199	HP0180	200515-201789	-	738	3	t	c	246	P	P	syn
hp1200	Large ribosomal subunit protein uL10 RplJ	1248185	0.539635	HPF57_1161	HP1200	1247714-1248208	-	24	3	a	g	8	Q	Q	syn
hp1086	Hemolysin Tly	423004	0.538155	HPF57_0414	HP1086	422667-423374	-	371	2	a	g	124	Y	C	non
hp1576	Methionine import ATP-binding protein MetN	1599817	0.535411	HPF57_1511	HP1576	1598867-1599850	+	951	3	c	t	317	A	A	syn
hp1050	Homoserine kinase ThrB	454702	0.534042	HPF57_0449	HP1050	454206-455087	+	497	2	g	a	166	S	N	non
hp1440	Periplasmic protein	1434889	0.530746	HPF57_1355	HP1440	1434577-1435368	-	480	3	g	a	160	T	T	syn
		1434904	0.504704	HPF57_1355	HP1440	1434577-1435368	-	465	3	t	c	155	Y	Y	syn
hp1291	Thiamine diphosphokinase	1334384	0.530348	HPF57_1247	HP1291	1333811-1334425	+	574	1	g	a	192	E	T	non
		1334385	0.530348	HPF57_1247	HP1291	1333811-1334425	+	575	2	a	c	192	E	T	non
hp0130	Sodium:calcium antiporter	155527	0.529577	HPF57_0151	HP0130	155438-156307	+	90	3	t	c	30	P	P	syn
		156052	0.503619	HPF57_0151	HP0130	155438-156307	+	615	3	t	c	205	S	S	syn
hp0936	Proline/betaine transporter ProP	1006038	0.529567	HPF57_0945	HP0936	1004937-1006316	-	279	3	g	a	93	V	V	syn
hp0256	Flagellar FliJ protein	280387	0.52936	HPF57_0274	HP0256	280148-280576	+	240	3	a	g	80	E	E	syn
hp0566	Diaminopimelate epimerase DapF	612924	0.528366	HPF57_0591	HP0566	612318-613139	-	216	3	a	g	72	A	A	syn
hp1158	Pyrroline-5-carboxylate reductase ProC	1194175	0.527927	HPF57_1120	HP1158	1193398-1194192	+	778	1	c	t	260	H	Y	non
hp0714	RNA polymerase factor sigma-54 RpoN	780147	0.527894	HPF57_0736	HP0714	779219-780463	-	317	2	g	a	106	S	N	non
hp0281	Queuine tRNA-ribosyltransferase Tgt	343007	0.527215	HPF57_0334	HP0281	342567-343682	-	676	1	t	c	226	L	L	syn
hp0826	Lipooligosaccharide 5G8 epitope biosynthesis-associated protein Lex2B	888735	0.525815	HPF57_0849	HP0826	887984-888811	+	752	2	t	c	251	L	P	non
hp0360	UDP-glucose 4-epimerase	1125835	0.524731	HPF57_1056	HP0360	1125003-1126037	-	203	2	t	c	68	V	A	non
hp0640	Poly(A) polymerase PapS	698667	0.523364	HPF57_0664	HP0640	697772-698995	+	896	2	c	t	299	S	L	non
hp0773	Nitronate monooxygenase domain-containing protein	834423	0.523001	HPF57_0795	HP0773	834225-835316	-	894	3	t	c	298	I	I	syn
		834882	0.503573	HPF57_0795	HP0773	834225-835316	-	435	3	t	c	145	I	I	syn
hp0405	NifS-like protein	1077794	0.522875	HPF57_1012	HP0405	1077635-1078957	-	1164	3	a	g	388	G	G	syn
hp1069	ATP-dependent zinc metalloprotease FtsH	439195	0.522164	HPF57_0430	HP1069	438568-440466	-	1272	3	t	c	424	S	S	syn
hp1220	ABC transporter, ATP-binding protein YhcG	1266162	0.521911	HPF57_1179	HP1220	1265654-1266340	-	179	2	c	a	60	T	K	non
		1266041	0.506535	HPF57_1179	HP1220	1265654-1266340	-	300	3	c	t	100	F	F	syn
hp0006	Pantothenate synthetase PanC	3682	0.521032	HPF57_0006	HP0006	3200-4030	+	483	3	t	c	161	V	V	syn
hp0567	Putative transport protein	614232	0.520678	HPF57_0592	HP0567	613255-614304	+	978	3	a	g	326	A	A	syn
		613446	0.504871	HPF57_0592	HP0567	613255-614304	+	192	3	t	g	64	A	A	syn
		614181	0.504871	HPF57_0592	HP0567	613255-614304	+	927	3	a	g	309	G	G	syn
hp0212	Succinyl-diaminopimelate desuccinylase DapE	234474	0.520332	HPF57_0231	HP0212	233296-234477	-	4	1	a	g	2	N	D	non
hp0679	Lipopolysaccharide biosynthesis protein WbpB	737532	0.519237	HPF57_0700	HP0679	737006-737953	-	422	2	g	a	141	R	K	non
		737420	0.516444	HPF57_0700	HP0679	737006-737953	-	534	3	a	g	178	K	K	syn
hp0150	Inner membrane protein	175958	0.517501	HPF57_0170	HP0150	175443-176024	+	516	3	c	t	172	I	I	syn
hp0527	Cag pathogenicity island protein CagY	569712	0.516612	HPF57_0557	HP0527	569178-574571	-	4860	3	t	c	1620	P	P	syn
hp0197	S-adenosylmethionine synthetase MetK	217721	0.516423	HPF57_0215	HP0197	217671-218828	+	51	3	c	t	17	P	P	syn
hp1107	Outer membrane protein Omp23	1141205	0.515678	HPF57_1070	HP1107	1140731-1141402	-	198	3	a	g	66	S	S	syn
hp1088	Transketolase	420454	0.515646	HPF57_0412	HP1088	419887-421812	-	1359	3	t	c	453	G	G	syn
hp1581	Methicillin resistance protein Llm	1602248	0.514771	HPF57_1515	HP1581	1601717-1602727	-	480	3	a	g	160	T	T	syn
hp1393	DNA repair protein RecN	1550658	0.514753	HPF57_1459	HP1393	1550461-1552035	+	198	3	g	a	66	E	E	syn
hp1075	Purine nucleoside phosphorylase	433858	0.514529	HPF57_0425	HP1075	433226-434536	+	633	3	c	t	211	N	N	syn
hp1085	Lipoprotein	423434	0.513836	HPF57_0415	HP1085	423374-423889	-	456	3	t	c	152	A	A	syn
hp1460	DNA polymerase III subunit alpha DnaE	1452419	0.512005	HPF57_1375	HP1460	1450241-1453876	-	1458	3	t	c	486	L	L	syn
hp1237	Carbamoyl phosphate synthase small chain CarA	1281622	0.511454	HPF57_1196	HP1237	1280738-1281865	+	885	3	t	c	295	P	P	syn
hp0943	D-amino acid dehydrogenase DadA	1012836	0.510558	HPF57_0952	HP0943	1012410-1013642	-	807	3	t	c	269	S	S	syn
hp0397	Phosphoglycerate dehydrogenase SerA	1087327	0.510199	HPF57_1020	HP0397	1087133-1088707	+	195	3	a	c	65	Q	H	non
hp0354	1-deoxy-D-xylulose-5-phosphate synthase Dxs	408747	0.510004	HPF57_0404	HP0354	407269-409119	+	1479	3	t	c	493	G	G	syn
hp0791	Cadmium-transporting ATPase CadA	857695	0.509612	HPF57_0811	HP0791	855748-857808	-	114	3	c	t	38	S	S	syn
hp1580	hypothetical protein	1601349	0.508916	HPF57_1514	HP1580	1601124-1601720	-	372	3	g	a	124	K	K	syn
hp1114	Excinuclease ABC subunit B UvrB	1148658	0.508836	HPF57_1077	HP1114	1147198-1149174	-	517	1	c	t	173	L	L	syn
hp0190	Phospholipase D-family protein	209929	0.504871	HPF57_0208	HP0190	209644-211152	-	1224	3	c	t	408	D	D	syn
hp0839	Outer membrane protein P1 OmpP1	899696	0.504871	HPF57_0861	HP0839	899394-901157	+	303	3	a	g	101	L	L	syn
hp0409	GMP synthase GuaA	1072746	0.504423	HPF57_1004	HP0409	1072367-1073893	-	1148	2	a	g	383	H	R	non
hp0191	Fumarate reductase iron-sulfur subunit FrdB	211504	0.5038	HPF57_0209	HP0191	211174-211911	-	408	3	g	a	136	P	P	syn
hp1266	NADH-ubiquinone oxidoreductase, NQO3 subunit NQO3	1310224	0.5038	HPF57_1225	HP1266	1308245-1310779	+	1980	3	g	a	660	L	L	syn
hp1294	Small ribosomal subunit protein uS4 RpsD	1336698	0.503573	HPF57_1250	HP1294	1336321-1336947	-	250	1	c	t	84	L	L	syn
hp1139	SpoOJ regulator Soj	1169275	0.503325	HPF57_1102	HP1139	1169269-1170060	-	786	3	a	g	262	Q	Q	syn
hp1013	Dihydrodipicolinate synthase DapA	490543	0.503202	HPF57_0485	HP1013	490147-491049	-	507	3	g	a	169	K	K	syn
hp0469	hypothetical protein	506938	0.50234	HPF57_0496	HP0469	506657-507145	-	208	1	g	a	70	A	T	non
hp0196	UDP-3-O-acylglucosamine N-acyltransferase LpxD	217066	0.500275	HPF57_0214	HP0196	216596-217606	+	471	3	a	g	157	T	T	syn
